# Supplementary material for: Meta-analysis of COVID-19 single-cell studies confirms eight key immune responses
Source: Sci Rep. 2021 Oct 21;11:20833. doi: 10.1038/s41598-021-00121-z (PMC8531356; doi:10.1038/s41598-021-00121-z)
Supplement: Supplementary file 1 — Supplementary Information 1. [file 41598_2021_121_MOESM1_ESM.xlsx]

## Sheet: Overview of the samples of all 
Supplementary Data 1. Overview of previously published 119 samples analyzed in the current meta-analysis
Study	Reference	Sample collection center	Country	Sample tissue	Data Accession	Sample ID	Patient ID	Sample ID in anndata	Sex	Age, years	Severity	ICU care	Ventilator	Oxygen therapy	Hospitalization	Clinical outcome	Sign and symptom	Pulmonary inflammation	Comorbidity	Onset of symptom to sampling, days	First positive/negative nucleic acid transfer date to blood sampling, days	Septic shock	Multi-organ failure	Onset of symptom to hospital admission, days	Hospital day	BALF sampling date
Zhang et al.	Nature Immunology	Fifth Medical Center of PLA General Hospital	China	PBMC	PRJCA002564	S18	HD01	ZHD01	Male	29	Healthy	Healthy	Healthy	Healthy	Healthy	Healthy	NA	No	NA	Healthy	Healthy	Healthy	Healthy	Healthy	Healthy	Healthy
Zhang et al.	Nature Immunology	Fifth Medical Center of PLA General Hospital	China	PBMC	PRJCA002564	S19	HD02	ZHD02	Male	58	Healthy	Healthy	Healthy	Healthy	Healthy	Healthy	NA	No	NA	Healthy	Healthy	Healthy	Healthy	Healthy	Healthy	Healthy
Zhang et al.	Nature Immunology	Fifth Medical Center of PLA General Hospital	China	PBMC	PRJCA002564	S20	HD03	ZHD03	Male	44	Healthy	Healthy	Healthy	Healthy	Healthy	Healthy	NA	No	NA	Healthy	Healthy	Healthy	Healthy	Healthy	Healthy	Healthy
Zhang et al.	Nature Immunology	Fifth Medical Center of PLA General Hospital	China	PBMC	PRJCA002564	S21	HD04	ZHD04	Male	33	Healthy	Healthy	Healthy	Healthy	Healthy	Healthy	NA	No	NA	Healthy	Healthy	Healthy	Healthy	Healthy	Healthy	Healthy
Zhang et al.	Nature Immunology	Fifth Medical Center of PLA General Hospital	China	PBMC	PRJCA002564	S22	HD05	ZHD05	Male	35	Healthy	Healthy	Healthy	Healthy	Healthy	Healthy	NA	No	NA	Healthy	Healthy	Healthy	Healthy	Healthy	Healthy	Healthy
Zhang et al.	Nature Immunology	Fifth Medical Center of PLA General Hospital	China	PBMC	PRJCA002564	S04	P01	ZP01	Male	36	Moderate	No	No	No clear record	Yes	Recovery, discharge	fever, cough	Unilateral	No	5	NA/NA	No	No	4	NA	NA
Zhang et al.	Nature Immunology	Fifth Medical Center of PLA General Hospital	China	PBMC	PRJCA002564	S15	P01-2	ZP01-2	Male	36	convalescent	No	No	No clear record	Yes	Recovery, discharge	No	No	No	9	NA/NA	No	No	4	NA	NA
Zhang et al.	Nature Immunology	Fifth Medical Center of PLA General Hospital	China	PBMC	PRJCA002564	S03	P02	ZP02	Female	55	Moderate	No	No	No clear record	Yes	Recovery, discharge	No	No	No	6	NA/NA	No	No	5	NA	NA
Zhang et al.	Nature Immunology	Fifth Medical Center of PLA General Hospital	China	PBMC	PRJCA002564	S14	P02-2	ZP02-2	Female	55	convalescent	No	No	No clear record	Yes	Recovery, discharge	No	No	No	19	NA/NA	No	No	5	NA	NA
Zhang et al.	Nature Immunology	Fifth Medical Center of PLA General Hospital	China	PBMC	PRJCA002564	S01	P03	ZP03	Female	41	Moderate	No	No	No clear record	Yes	Recovery, discharge	fever	No	No	10	NA/NA	No	No	9	NA	NA
Zhang et al.	Nature Immunology	Fifth Medical Center of PLA General Hospital	China	PBMC	PRJCA002564	S12	P03-2	ZP03-2	Female	41	convalescent	No	No	No clear record	Yes	Recovery, discharge	No	No	No	27	NA/NA	No	No	9	NA	NA
Zhang et al.	Nature Immunology	Fifth Medical Center of PLA General Hospital	China	PBMC	PRJCA002564	S02	P04	ZP04	Male	15	Moderate	No	No	No clear record	Yes	Recovery, discharge	fever	No	No	4	NA/NA	No	No	3	NA	NA
Zhang et al.	Nature Immunology	Fifth Medical Center of PLA General Hospital	China	PBMC	PRJCA002564	S13	P04-2	ZP04-2	Male	15	convalescent	No	No	No clear record	Yes	Recovery, discharge	No	No	No	21	NA/NA	No	No	3	NA	NA
Zhang et al.	Nature Immunology	Fifth Medical Center of PLA General Hospital	China	PBMC	PRJCA002564	S07	P05	ZP05	Male	35	Moderate	No	No	No clear record	Yes	Recovery, discharge	fever, cough, expectoration, myalgia or fatigue	No	No	8	NA/NA	No	No	7	NA	NA
Zhang et al.	Nature Immunology	Fifth Medical Center of PLA General Hospital	China	PBMC	PRJCA002564	S05	P06	ZP06	Female	60	Moderate	No	No	No clear record	Yes	Recovery, discharge	fever, cough, expectoration, short of breath, Breathe Hard	Bilateral	No	7	NA/NA	No	No	6	NA	NA
Zhang et al.	Nature Immunology	Fifth Medical Center of PLA General Hospital	China	PBMC	PRJCA002564	S06	P07	ZP07	Male	37	Moderate	No	No	No clear record	Yes	Recovery, discharge	fever, sore throat, myalgia or fatigue	Unilateral	No	7	NA/NA	No	No	6	NA	NA
Zhang et al.	Nature Immunology	Fifth Medical Center of PLA General Hospital	China	PBMC	PRJCA002564	S10	P08	ZP08	Male	40	Severe	Yes	No	No clear record	Yes	Recovery, discharge	fever, cough, expectoration, myalgia or fatigue, Breathe Hard	Bilateral	diabetes	4	NA/NA	No	No	3	NA	NA
Zhang et al.	Nature Immunology	Fifth Medical Center of PLA General Hospital	China	PBMC	PRJCA002564	S11	P09	ZP09	Female	79	Severe	Yes	Yes(Mechanical ventilation)	No clear record	Yes	Death	fever, cough, expectoration, myalgia or fatigue, Breathe Hard	Bilateral	hypertension	5	NA/NA	Yes	Yes	4	NA	NA
Zhang et al.	Nature Immunology	Fifth Medical Center of PLA General Hospital	China	PBMC	PRJCA002564	S08	P10	ZP10	Female	50	Severe	Yes	No	No clear record	Yes	Recovery, discharge	fever, cough, expectoration, myalgia or fatigue, Breathe Hard	Bilateral	No	15	NA/NA	No	Yes	11	NA	NA
Zhang et al.	Nature Immunology	Fifth Medical Center of PLA General Hospital	China	PBMC	PRJCA002564	S09	P11	ZP11	Male	78	Severe	Yes	No	No clear record	Yes	Recovery, discharge	fever, cough, myalgia or fatigue, Breathe Hard	Bilateral	hypertension, diabetes	10	NA/NA	No	No	9	NA	NA
Zhang et al.	Nature Immunology	Fifth Medical Center of PLA General Hospital	China	PBMC	PRJCA002564	S16	P12	ZP12	Male	43	convalescent	No	No	No clear record	Yes	Recovery, discharge	No	No	No	11	NA/NA	No	No	2	NA	NA
Zhang et al.	Nature Immunology	Fifth Medical Center of PLA General Hospital	China	PBMC	PRJCA002564	S17	P13	ZP13	Male	48	convalescent	No	No	No clear record	Yes	Recovery, discharge	No	No	No	26	NA/NA	No	No	15	NA	NA
Yu et al.	Cell Research	Fifth Affiliated Hospital (Zhuhai, China) and the Third Affiliated Hospital (Guangzhou, China) of Sun Yat-sen University	China	PBMC	PRJCA002592	H1	H1	HD1	Male	34	Healthy	Healthy	Healthy	Healthy	Healthy	Healthy	NA	NA	NA	Healthy	Healthy	Healthy	Healthy	Healthy	Healthy	Healthy
Yu et al.	Cell Research	Fifth Affiliated Hospital (Zhuhai, China) and the Third Affiliated Hospital (Guangzhou, China) of Sun Yat-sen University	China	PBMC	PRJCA002593	H2	H2	HD2	Male	19	Healthy	Healthy	Healthy	Healthy	Healthy	Healthy	NA	NA	NA	Healthy	Healthy	Healthy	Healthy	Healthy	Healthy	Healthy
Yu et al.	Cell Research	Fifth Affiliated Hospital (Zhuhai, China) and the Third Affiliated Hospital (Guangzhou, China) of Sun Yat-sen University	China	PBMC	PRJCA002594	H3	H3	HD3	Female	54	Healthy	Healthy	Healthy	Healthy	Healthy	Healthy	NA	NA	NA	Healthy	Healthy	Healthy	Healthy	Healthy	Healthy	Healthy
Yu et al.	Cell Research	Fifth Affiliated Hospital (Zhuhai, China) and the Third Affiliated Hospital (Guangzhou, China) of Sun Yat-sen University	China	PBMC	PRJCA002579	PR1	P1		Female	63	Severe	Yes	NA	No clear record	Yes	Pre-ICU	NA	NA	NA	NA	NA/NA	NA	NA	NA	2	NA
Yu et al.	Cell Research	Fifth Affiliated Hospital (Zhuhai, China) and the Third Affiliated Hospital (Guangzhou, China) of Sun Yat-sen University	China	PBMC	PRJCA002580	PS3	P1		Female	63	Severe	Yes	NA	No clear record	Yes	Post-ICU	NA	NA	NA	NA	NA/NA	NA	NA	NA	15	NA
Yu et al.	Cell Research	Fifth Affiliated Hospital (Zhuhai, China) and the Third Affiliated Hospital (Guangzhou, China) of Sun Yat-sen University	China	PBMC	PRJCA002591	CM3	P10	CM3	Male	25	Mild	No	NA	No clear record	Yes	Discharge	NA	NA	NA	NA	NA/NA	NA	NA	NA	17(Discharge day 4)	NA
Yu et al.	Cell Research	Fifth Affiliated Hospital (Zhuhai, China) and the Third Affiliated Hospital (Guangzhou, China) of Sun Yat-sen University	China	PBMC	PRJCA002581	SD3	P2		Male	38	Severe	Yes	NA	No clear record	Yes	ICU	NA	NA	NA	NA	NA/NA	NA	NA	NA	13	NA
Yu et al.	Cell Research	Fifth Affiliated Hospital (Zhuhai, China) and the Third Affiliated Hospital (Guangzhou, China) of Sun Yat-sen University	China	PBMC	PRJCA002582	PS1	P2		Male	38	Severe	Yes	NA	No clear record	Yes	Post-ICU	NA	NA	NA	NA	NA/NA	NA	NA	NA	16	NA
Yu et al.	Cell Research	Fifth Affiliated Hospital (Zhuhai, China) and the Third Affiliated Hospital (Guangzhou, China) of Sun Yat-sen University	China	PBMC	PRJCA002583	SD1	P3		Female	32	Severe	Yes	NA	No clear record	Yes	ICU	NA	NA	NA	NA	NA/NA	NA	NA	NA	9	NA
Yu et al.	Cell Research	Fifth Affiliated Hospital (Zhuhai, China) and the Third Affiliated Hospital (Guangzhou, China) of Sun Yat-sen University	China	PBMC	PRJCA002584	PS2	P3		Female	32	Severe	Yes	NA	No clear record	Yes	Post-ICU	NA	NA	NA	NA	NA/NA	NA	NA	NA	16	NA
Yu et al.	Cell Research	Fifth Affiliated Hospital (Zhuhai, China) and the Third Affiliated Hospital (Guangzhou, China) of Sun Yat-sen University	China	PBMC	PRJCA002585	SD2	P4		Male	67	Severe	Yes	NA	No clear record	Yes	ICU	NA	NA	NA	NA	NA/NA	NA	NA	NA	9	NA
Yu et al.	Cell Research	Fifth Affiliated Hospital (Zhuhai, China) and the Third Affiliated Hospital (Guangzhou, China) of Sun Yat-sen University	China	PBMC	PRJCA002586	PM1	P5	PM1	Male	48	Mild	No	NA	No clear record	Yes	Hospitalized	NA	NA	NA	NA	NA/NA	NA	NA	NA	15	NA
Yu et al.	Cell Research	Fifth Affiliated Hospital (Zhuhai, China) and the Third Affiliated Hospital (Guangzhou, China) of Sun Yat-sen University	China	PBMC	PRJCA002587	PM2	P6	PM2	Male	15	Mild	No	NA	No clear record	Yes	Hospitalized	NA	NA	NA	NA	NA/NA	NA	NA	NA	15	NA
Yu et al.	Cell Research	Fifth Affiliated Hospital (Zhuhai, China) and the Third Affiliated Hospital (Guangzhou, China) of Sun Yat-sen University	China	PBMC	PRJCA002588	PM3	P7	PM3	Female	19	Mild	No	NA	No clear record	Yes	Hospitalized	NA	NA	NA	NA	NA/NA	NA	NA	NA	15	NA
Yu et al.	Cell Research	Fifth Affiliated Hospital (Zhuhai, China) and the Third Affiliated Hospital (Guangzhou, China) of Sun Yat-sen University	China	PBMC	PRJCA002589	CM1	P8	CM1	Male	19	Mild	No	NA	No clear record	Yes	Discharge	NA	NA	NA	NA	NA/NA	NA	NA	NA	15(Discharge day 4)	NA
Yu et al.	Cell Research	Fifth Affiliated Hospital (Zhuhai, China) and the Third Affiliated Hospital (Guangzhou, China) of Sun Yat-sen University	China	PBMC	PRJCA002590	CM2	P9	CM2	Female	20	Mild	No	NA	No clear record	Yes	Discharge	NA	NA	NA	NA	NA/NA	NA	NA	NA	16(Discharge day 4)	NA
Wilk et al.	Nature Medicine	Stanford University ICU Biobank study	USA	PBMC	GSE150728	C1 A	C1		Male	60-69	ICU	ICU	NO; NonVent	No clear record	Yes	Discharged to rehab on room air	NA	NA	NA	9	NA/NA	NA	NA	NA	NA	NA
Wilk et al.	Nature Medicine	Stanford University ICU Biobank study	USA	PBMC	GSE150728	C1 B	C1		Male	60-69	ICU	ICU	Yes; ARDS	Yes	Yes	Discharged to rehab on room air	NA	NA	NA	11	NA/NA	NA	NA
Wilk et al.	Nature Medicine	Stanford University ICU Biobank study	USA	PBMC	GSE150728	C2	C2		Male	40-49	ICU	ICU	NO; NonVent	No clear record	Yes	Discharged home	NA	NA	NA	16	NA/NA	NA	NA	NA	NA	NA
Wilk et al.	Nature Medicine	Stanford University ICU Biobank study	USA	PBMC	GSE150728	C3	C3		Male	30-39	ICU	ICU	Yes; ARDS	Yes	Yes	Tracheostomy, prolonged ICU and hospital course	NA	NA	NA	9	NA/NA	NA	NA	NA	NA	NA
Wilk et al.	Nature Medicine	Stanford University ICU Biobank study	USA	PBMC	GSE150728	C4	C4		Male	30-39	ICU	ICU	Yes; ARDS	Yes	Yes	Discharged home	NA	NA	NA	9	NA/NA	NA	NA	NA	NA	NA
Wilk et al.	Nature Medicine	Stanford University ICU Biobank study	USA	PBMC	GSE150728	C5	C5		Male	50-59	ICU	ICU	NO; NonVent	No clear record	Yes	Discharged home	NA	NA	NA	15	NA/NA	NA	NA	NA	NA	NA
Wilk et al.	Nature Medicine	Stanford University ICU Biobank study	USA	PBMC	GSE150728	C6	C6		Male	>80	ICU	ICU	Yes	Yes	Yes	Deceased	NA	NA	NA	2	NA/NA	NA	NA	NA	NA	NA
Wilk et al.	Nature Medicine	Stanford University ICU Biobank study	USA	PBMC	GSE150728	C7	C7		Male	20-29	Floor	Floor	NO; NonVent	No clear record	Yes	Discharged home	NA	NA	NA	12	NA/NA	NA	NA	NA	NA	NA
Wilk et al.	Nature Medicine	Stanford University ICU Biobank study	USA	PBMC	GSE150728	H1	H1		Female	49	Healthy	Healthy	Healthy	Healthy	Healthy	Healthy	NA	NA	NA	Healthy	NA/NA	NA	NA	NA	NA	NA
Wilk et al.	Nature Medicine	Stanford University ICU Biobank study	USA	PBMC	GSE150728	H2	H2		Male	49	Healthy	Healthy	Healthy	Healthy	Healthy	Healthy	NA	NA	NA	Healthy	NA/NA	NA	NA	NA	NA	NA
Wilk et al.	Nature Medicine	Stanford University ICU Biobank study	USA	PBMC	GSE150728	H3	H3		Female	36	Healthy	Healthy	Healthy	Healthy	Healthy	Healthy	NA	NA	NA	Healthy	NA/NA	NA	NA	NA	NA	NA
Wilk et al.	Nature Medicine	Stanford University ICU Biobank study	USA	PBMC	GSE150728	H4	H4		Male	49	Healthy	Healthy	Healthy	Healthy	Healthy	Healthy	NA	NA	NA	Healthy	NA/NA	NA	NA	NA	NA	NA
Wilk et al.	Nature Medicine	Stanford University ICU Biobank study	USA	PBMC	GSE150728	H5	H5		Male	48	Healthy	Healthy	Healthy	Healthy	Healthy	Healthy	NA	NA	NA	Healthy	NA/NA	NA	NA	NA	NA	NA
Wilk et al.	Nature Medicine	Stanford University ICU Biobank study	USA	PBMC	GSE150728	H6	H6		Male	37	Healthy	Healthy	Healthy	Healthy	Healthy	Healthy	NA	NA	NA	Healthy	NA/NA	NA	NA	NA	NA	NA
Wen et al.	Cell Discovery	Wuhan Hankou Hospital China	China	PBMC	PRJCA002413	ERS-1	ERS-1	ERS1	Male	Median of 58 years	Moderate	NA	No	No clear record	Yes	No clear record	Fever, Cough,Sore throat,Expectoration,Exhaustion,Chilly,Throat Congestion	Bilaeral pneumonia	Coronary heart disease	NA	NA/less than 7 days	NA	NA	NA	NA	NA
Wen et al.	Cell Discovery	Wuhan Hankou Hospital China	China	PBMC	PRJCA002413	ERS-2	ERS-2	ERS2	Male	Median of 58 years	Moderate	NA	No	No clear record	Yes	No clear record	Fever,Cough,Sore throat,Expectoration,Exhaustion,Hemoptysis,Breathe Hard,Emesis,Muscle or Joint pain,Chilly,Throat Congestion,Tonsil edema	Bilaeral pneumonia	Tumor and gastritis	NA	NA/less than 7 days	NA	NA	NA	NA	NA
Wen et al.	Cell Discovery	Wuhan Hankou Hospital China	China	PBMC	PRJCA002413	ERS-3	ERS-3	ERS3	Female	Median of 58 years	severe	NA	No	No clear record	Yes	No clear record	Fever, Expectoration, Exhaustion,Breathe Hard, Throat Congestion, Tonsil edema	Bilaeral pneumonia	HBV	NA	NA/less than 7 days	NA	NA	NA	NA	NA
Wen et al.	Cell Discovery	Wuhan Hankou Hospital China	China	PBMC	PRJCA002413	ERS-4	ERS-4	ERS4	Female	Median of 58 years	severe	NA	Yes	No clear record	Yes	No clear record	Fever, Cough, Sore throat, Expectoration,Hemoptysis, Breathe Hard,Muscle or Joint pain, Chilly, Throat Congestion, Tonsil edema	Bilaeral pneumonia	Diabetes	NA	NA/less than 7 days	NA	NA	NA	NA	NA
Wen et al.	Cell Discovery	Wuhan Hankou Hospital China	China	PBMC	PRJCA002413	ERS-5	ERS-5	ERS5	Female	Median of 58 years	Moderate	NA	No	No clear record	Yes	No clear record	Fever, Cough, Sore throat, Expectoration, Exhaustion, Breathe Hard, Muscle or Joint pain, Chilly, Throat Congestion	Bilaeral pneumonia	Hypertension	NA	NA/less than 7 days	NA	NA	NA	NA	NA
Wen et al.	Cell Discovery	Wuhan Hankou Hospital China	China	PBMC	PRJCA002413	HC-1	HC-1	Healthy_Control_1	Male	Median of 55 years	Healthy	Healthy	Healthy	Healthy	Healthy	Healthy	NA	NA	No	Healthy	Healthy	Healthy	Healthy	Healthy	Healthy	Healthy
Wen et al.	Cell Discovery	Wuhan Hankou Hospital China	China	PBMC	PRJCA002413	HC-2	HC-2	Healthy_Control_2	Male	Median of 55 years	Healthy	Healthy	Healthy	Healthy	Healthy	Healthy	NA	NA	No	Healthy	Healthy	Healthy	Healthy	Healthy	Healthy	Healthy
Wen et al.	Cell Discovery	Wuhan Hankou Hospital China	China	PBMC	PRJCA002413	HC-3	HC-3	Healthy_Control_3	Female	Median of 55 years	Healthy	Healthy	Healthy	Healthy	Healthy	Healthy	NA	NA	No	Healthy	Healthy	Healthy	Healthy	Healthy	Healthy	Healthy
Wen et al.	Cell Discovery	Wuhan Hankou Hospital China	China	PBMC	PRJCA002413	HC-4	HC-4	Healthy_Control_4	Female	Median of 55 years	Healthy	Healthy	Healthy	Healthy	Healthy	Healthy	NA	NA	No	Healthy	Healthy	Healthy	Healthy	Healthy	Healthy	Healthy
Wen et al.	Cell Discovery	Wuhan Hankou Hospital China	China	PBMC	PRJCA002413	HC-5	HC-5	Healthy_Control_5	Female	Median of 55 years	Healthy	Healthy	Healthy	Healthy	Healthy	Healthy	NA	NA	No	Healthy	Healthy	Healthy	Healthy	Healthy	Healthy	Healthy
Wen et al.	Cell Discovery	Wuhan Hankou Hospital China	China	PBMC	PRJCA002413	LRS-1	LRS-1	LRS1	Male	Median of 49 years	severe	NA	No	No clear record	Yes	No clear record	Fever, Cough, Sore throat, Expectoration, Breathe Hard, Muscle or Joint pain, Chilly, Throat Congestion	Bilaeral pneumonia	Hypertension and Coronary heart disease	NA	NA/More than 14 days	NA	NA	NA	NA	NA
Wen et al.	Cell Discovery	Wuhan Hankou Hospital China	China	PBMC	PRJCA002413	LRS-2	LRS-2	LRS2	Male	Median of 49 years	Moderate	NA	No	No clear record	Yes	No clear record	Fever, Exhaustion, Breathe Hard, Emesis, Diarrhea, Muscle or Joint pain, Chilly	Bilaeral pneumonia	Hypertension, Coronary heart disease, HBV	NA	NA/More than 14 days	NA	NA	NA	NA	NA
Wen et al.	Cell Discovery	Wuhan Hankou Hospital China	China	PBMC	PRJCA002413	LRS-3	LRS-3	LRS3	Male	Median of 49 years	Moderate	NA	No	No clear record	Yes	No clear record	Fever, Cough, Sore throat, Expectoration, Exhaustion, Breathe Hard,Muscle or Joint pain, Chilly	Bilaeral pneumonia	Hypertension	NA	NA/More than 14 days	NA	NA	NA	NA	NA
Wen et al.	Cell Discovery	Wuhan Hankou Hospital China	China	PBMC	PRJCA002413	LRS-4	LRS-4	LRS4	Female	Median of 49 years	severe	NA	No	No clear record	Yes	No clear record	Fever, Cough, Sore throat, Expectoration, Exhaustion, Hemoptysis, Breathe Hard, Emesis,Muscle or Joint pain, Chilly, Throat Congestion	Bilaeral pneumonia	Hypertension, Coronary heart disease, Diabetes	NA	NA/More than 14 days	NA	NA	NA	NA	NA
Wen et al.	Cell Discovery	Wuhan Hankou Hospital China	China	PBMC	PRJCA002413	LRS-5	LRS-5	LRS5	Female	Median of 49 years	severe	NA	No	No clear record	Yes	No clear record	Fever, Cough, Sore throat, Expectoration, Exhaustion, Breathe Hard,Muscle or Joint pain, Chilly, Throat Congestion, Tonsil edema	Bilaeral pneumonia	No	NA	NA/More than 14 days	NA	NA	NA	NA	NA
Liao et al.	Nature Medicine	Shenzhen Third People’s Hospital	China	BALF	GSE145931	HC1	HC1	C51	Female	38	Healthy	Healthy	Healthy	Healthy	Healthy	Healthy	Healthy	Healthy	No	Healthy	Healthy	Healthy	Healthy	Healthy	Healthy	Healthy
Liao et al.	Nature Medicine	Shenzhen Third People’s Hospital	China	BALF	GSE145932	HC2	HC2	C52	Male	24	Healthy	Healthy	Healthy	Healthy	Healthy	Healthy	Healthy	Healthy	No	Healthy	Healthy	Healthy	Healthy	Healthy	Healthy	Healthy
Liao et al.	Nature Medicine	Shenzhen Third People’s Hospital	China	BALF	GSE145933	HC3	HC3	C100	Male	22	Healthy	Healthy	Healthy	Healthy	Healthy	Healthy	Healthy	Healthy	No	Healthy	Healthy	Healthy	Healthy	Healthy	Healthy	Healthy
Liao et al.	Nature Medicine	Shenzhen Third People’s Hospital	China	BALF	GSE145926	M1	M1	C141	Male	36	Moderate	NA	NA	NA	Yes	Cured	Cough	Bilaeral pneumonia	No	11	-4/NA	NA	NA	NA	4	11
Liao et al.	Nature Medicine	Shenzhen Third People’s Hospital	China	BALF	GSE145926	M2	M2	C142	Female	37	Moderate	NA	NA	NA	Yes	Cured	Fever, Cough	Unilateral	No	9	NA/NA	NA	NA	NA	4	9
Liao et al.	Nature Medicine	Shenzhen Third People’s Hospital	China	BALF	GSE145926	M3	M3	C144	Male	35	Moderate	NA	NA	NA	Yes	Cured	Fever, Muscle aches	Bilaeral pneumonia	No	13	2/NA	NA	NA	NA	7	13
Liao et al.	Nature Medicine	Shenzhen Third People’s Hospital	China	BALF	GSE145926	S1	S1	C145	Male	62	Severe	NA	NA	Yes	Yes	Cured	Fever, Cough	Bilaeral pneumonia	No	11	2/NA	NA	NA	NA	4	11
Liao et al.	Nature Medicine	Shenzhen Third People’s Hospital	China	BALF	GSE145930	S10	S10		Male	65	Critical	ICU	Invasive mechanical ventilation	NA	Yes	Cured in ICU	Fever, Bloating	Bilaeral pneumonia	hypertension;diabetes	32	22/NA	NA	NA	NA	22	32
Liao et al.	Nature Medicine	Shenzhen Third People’s Hospital	China	BALF	GSE145926	S2	S2	C143	Male	66	Critical	ICU	Invasive mechanical ventilation	Yes	Yes	Death	Fever, Cough	Bilaeral pneumonia	hypertension	18	1/NA	NA	NA	NA	10	18
Liao et al.	Nature Medicine	Shenzhen Third People’s Hospital	China	BALF	GSE145926	S3	S3	C146	Male	63	Critical	ICU	Invasive mechanical ventilation	Yes	Yes	Death	Fever, Cough	Bilaeral pneumonia	sleep apean	14	1/NA	NA	NA	NA	7	14
Liao et al.	Nature Medicine	Shenzhen Third People’s Hospital	China	BALF	GSE145926	S4	S4	C148	Female	65	Critical	ICU	Invasive mechanical ventilation	Yes	Yes	Cured	Fever, Cough, Chest distress	Bilaeral pneumonia	diabetes	25	8/NA	NA	NA	NA	9	25
Liao et al.	Nature Medicine	Shenzhen Third People’s Hospital	China	BALF	GSE145926	S5	S5	C149	Female	57	Critical	ICU	Invasive mechanical ventilation	Yes	Yes	Cured	Fever, Chest distress, Dizzinesss	Bilaeral pneumonia	No	8	8/NA	NA	NA	NA	6	8
Liao et al.	Nature Medicine	Shenzhen Third People’s Hospital	China	BALF	GSE145926	S6	S6	C152	Male	46	Critical	ICU	Invasive mechanical ventilation	Yes	Yes	Cured	Fever, Cough	Bilaeral pneumonia	No	12	10/NA	NA	NA	NA	12	12
Liao et al.	Nature Medicine	Shenzhen Third People’s Hospital	China	BALF	GSE145927	S7	S7		Male	52	Severe	NA	NA	Yes	Yes	Cured	Fever	Bilaeral pneumonia	No	5	-2/NA	NA	NA	NA	2	5
Liao et al.	Nature Medicine	Shenzhen Third People’s Hospital	China	BALF	GSE145928	S8	S8		Male	73	Critical	ICU	Invasive mechanical ventilation	NA	Yes	Cured in ICU	Fever	Bilaeral pneumonia	hypertension	13,19,32	10/NA	NA	NA	NA	12	13,19,32
Liao et al.	Nature Medicine	Shenzhen Third People’s Hospital	China	BALF	GSE145929	S9	S9		Male	67	Critical	ICU	Invasive mechanical ventilation	NA	Yes	Cured in ICU	Fever, Diarrhea	Bilaeral pneumonia	hypertension	12,35	5/NA	NA	NA	NA	7	12,35
Lee et al.	Science Immunology	Asan Medical Center, Severance Hospital, and Chungbuk National University Hospital	Republic of Korea	PBMC	GSE149689	nCoV 1	C1	nCoV 1	Male	63	severe	NA	ECMO(extracorporeal membrane oxygenation) + MV	Yes	Yes	No clear record	（Temperature）37.6℃;（Consciousness）Unresponsive	pneumonia	No	NA	NA/NA	NA	NA	NA	16	NA
Lee et al.	Science Immunology	Asan Medical Center, Severance Hospital, and Chungbuk National University Hospital	Republic of Korea	PBMC	GSE149689	nCoV 2	C2	nCoV 2	Female	82	mild	NA	Room air	No	Yes	No clear record	（Temperature）36.9℃;（Consciousness）Alert	pneumonia	hypertension	NA	NA/NA	NA	NA	NA	10	NA
Lee et al.	Science Immunology	Asan Medical Center, Severance Hospital, and Chungbuk National University Hospital	Republic of Korea	PBMC	GSE149689	nCoV 3	C3	nCoV 3	Female	67	severe	NA	MV(mechanical ventilation)	Yes	Yes	No clear record	（Temperature）38.2℃;（Consciousness）Unresponsive	multifocal consolidations in both lungs	hypertension	NA	NA/NA	NA	NA	NA	3	NA
Lee et al.	Science Immunology	Asan Medical Center, Severance Hospital, and Chungbuk National University Hospital	Republic of Korea	PBMC	GSE149689	nCoV 4	C3	nCoV 4	Female	67	severe	NA	MV	Yes	Yes	No clear record	（Temperature）37.9℃;（Consciousness）Unresponsive	multifocal consolidations in both lungs	hypertension	NA	NA/NA	NA	NA	NA	7	NA
Lee et al.	Science Immunology	Asan Medical Center, Severance Hospital, and Chungbuk National University Hospital	Republic of Korea	PBMC	GSE149689	nCoV 5	C4	nCoV 5	Male	46	mild	NA	Room air	No	Yes	No clear record	（Temperature）36.4℃;（Consciousness）Alert	pneumonia	hypertension	NA	NA/NA	NA	NA	NA	13	NA
Lee et al.	Science Immunology	Asan Medical Center, Severance Hospital, and Chungbuk National University Hospital	Republic of Korea	PBMC	GSE149689	nCoV 6	C5	nCoV 6	Female	38	mild	NA	Room air	No	Yes	No clear record	（Temperature）37.3℃;（Consciousness）Alert	pneumonia	diabetes mellitus, dyslipidemia	NA	NA/NA	NA	NA	NA	3	NA
Lee et al.	Science Immunology	Asan Medical Center, Severance Hospital, and Chungbuk National University Hospital	Republic of Korea	PBMC	GSE149689	nCoV 7	C6	nCoV 7	Female	73	severe	NA	ECMO + MV	Yes	Yes	No clear record	（Temperature）37.2℃;（Consciousness）Voice	multifocal patchy opacities in both lungs	hypertension, asthma, atrial fibrillation	NA	NA/NA	NA	NA	NA	5	NA
Lee et al.	Science Immunology	Asan Medical Center, Severance Hospital, and Chungbuk National University Hospital	Republic of Korea	PBMC	GSE149689	nCoV 8	C6	nCoV 8	Female	73	severe	NA	ECMO + MV	Yes	Yes	No clear record	（Temperature）36.2℃;（Consciousness）Unresponsive	diffuse increased lung opacity and multifocal consolidation	hypertension, asthma, atrial fibrillation	NA	NA/NA	NA	NA	NA	9	NA
Lee et al.	Science Immunology	Asan Medical Center, Severance Hospital, and Chungbuk National University Hospital	Republic of Korea	PBMC	GSE149689	nCoV 9	C7	nCoV 9	Male	61	severe	NA	NP 2L(nasal prong)	Yes	Yes	No clear record	（Temperature）38.2℃;（Consciousness）Alert	no gross change of consolidation and GGO in both lungs	history of tuberculous pleuritis	NA	NA/NA	NA	NA	NA	3	NA
Lee et al.	Science Immunology	Asan Medical Center, Severance Hospital, and Chungbuk National University Hospital	Republic of Korea	PBMC	GSE149689	nCoV 10	C7	nCoV 10	Male	61	mild	NA	Room air	No	Yes	No clear record	（Temperature）36.8℃;（Consciousness）Alert	unchanged extent of consolidation and GGO in both lungs	history of tuberculous pleuritis	NA	NA/NA	NA	NA	NA	10	NA
Lee et al.	Science Immunology	Asan Medical Center, Severance Hospital, and Chungbuk National University Hospital	Republic of Korea	PBMC	GSE149689	nCoV 11	C8	nCoV 11	Female	62	mild (asymptomatic)	NA	Room air	No	Yes	No clear record	（Temperature）36.2℃;（Consciousness）Alert	no lesion	hypothyroidism, dyslipidemia	NA	NA/NA	NA	NA	NA	5	NA
Lee et al.	Science Immunology	Asan Medical Center, Severance Hospital, and Chungbuk National University Hospital	Republic of Korea	PBMC	GSE149689	Normal 1	N1	Normal 1	Female	63	Healthy	Healthy	Healthy	Healthy	Healthy	Healthy	NA	NA	NA	Healthy	Healthy	Healthy	Healthy	Healthy	Healthy	Healthy
Lee et al.	Science Immunology	Asan Medical Center, Severance Hospital, and Chungbuk National University Hospital	Republic of Korea	PBMC	GSE149689	Normal 2	N2	Normal 2	Female	54	Healthy	Healthy	Healthy	Healthy	Healthy	Healthy	NA	NA	NA	Healthy	Healthy	Healthy	Healthy	Healthy	Healthy	Healthy
Lee et al.	Science Immunology	Asan Medical Center, Severance Hospital, and Chungbuk National University Hospital	Republic of Korea	PBMC	GSE149689	Normal 3	N3	Normal 3	Female	67	Healthy	Healthy	Healthy	Healthy	Healthy	Healthy	NA	NA	NA	Healthy	Healthy	Healthy	Healthy	Healthy	Healthy	Healthy
Lee et al.	Science Immunology	Asan Medical Center, Severance Hospital, and Chungbuk National University Hospital	Republic of Korea	PBMC	GSE149689	Normal 4	N4	Normal 4	Male	63	Healthy	Healthy	Healthy	Healthy	Healthy	Healthy	NA	NA	NA	Healthy	Healthy	Healthy	Healthy	Healthy	Healthy	Healthy
He et al.	Protein & Cell	Guangzhou Eighth People’s Hospital, Guangzhou Medical University, Guangzhou, 510060, China	China	BALF	GSE147143	Patient 1	Patient 1	patient1	Male	41	severe	NA	NA	NA	NA	NA	Fever, Cough, Thick sputum/mucus, Cold extremities		Hypertension	NA	NA/NA			NA	16	16
He et al.	Protein & Cell	Guangzhou Eighth People’s Hospital, Guangzhou Medical University, Guangzhou, 510060, China	China	BALF	GSE147143	Patient 2	Patient 2	patient2	Female	55	severe	NA	NA	NA	NA	NA	Fever, Cough, Thick sputum/mucus, Itching		No	NA	NA/NA			NA	19	19
He et al.	Protein & Cell	Guangzhou Eighth People’s Hospital, Guangzhou Medical University, Guangzhou, 510060, China	China	BALF	GSE147143	Patient 3	Patient 3	patient3	Male	66	severe	NA	NA	NA	NA	NA	Fever, Cough, Thick sputum/mucus		No	NA	NA/NA			NA	18	18
Chua et al.	Nature Biotechnology	Charité - Universitätsmedizin Berlin or the prospective SC2-Study at University Hospital Leipzig	Germany	nasopharyngeal/bronchial	EGAS00001004481	BIH-CoV-01	BIH-CoV-01		Female	50	Critical	ICU(day5 to day25)	invasive	Yes	Yes	Death	NA		NA	17	6/NA		Yes	NA	deceased 25 days post symptoms	NA
Chua et al.	Nature Biotechnology	Charité - Universitätsmedizin Berlin or the prospective SC2-Study at University Hospital Leipzig	Germany	nasopharyngeal/bronchial	EGAS00001004481	BIH-CoV-02	BIH-CoV-02		Male	54	Critical	ICU(day4 to day11)	invasive	Yes	Yes	Death	fever, dyspnea		NA	7	NA/NA		NA	NA	deceased 11days post symptoms	NA
Chua et al.	Nature Biotechnology	Charité - Universitätsmedizin Berlin or the prospective SC2-Study at University Hospital Leipzig	Germany	nasopharyngeal/bronchial	EGAS00001004481	BIH-CoV-03	BIH-CoV-03		Male	52	Critical	ICU(day7 to day24)	invasive	Yes	Yes	Discharged	dry cough, fever, cephalgia, malaise		NA	10	8/NA		Yes	NA	18	NA
Chua et al.	Nature Biotechnology	Charité - Universitätsmedizin Berlin or the prospective SC2-Study at University Hospital Leipzig	Germany	nasopharyngeal/bronchial	EGAS00001004481	BIH-CoV-04	BIH-CoV-04		Male	73	Critical	ICU(day7 to day32)	invasive	Yes	Yes	Discharged	NA		NA	13	4/NA		Yes	NA	25	NA
Chua et al.	Nature Biotechnology	Charité - Universitätsmedizin Berlin or the prospective SC2-Study at University Hospital Leipzig	Germany	nasopharyngeal/bronchial	EGAS00001004481	BIH-CoV-05	BIH-CoV-05		Male	75	Critical	ICU(day6 to day33)	invasive	Yes	Yes	Discharged	fever, dispnea, malasise		NA	7	Same day/NA		Yes	NA	27	NA
Chua et al.	Nature Biotechnology	Charité - Universitätsmedizin Berlin or the prospective SC2-Study at University Hospital Leipzig	Germany	nasopharyngeal/bronchial	EGAS00001004481	BIH-CoV-06	BIH-CoV-06		Male	63	Critical	ICU(day3 to day51)	invasive	Yes	Yes	Discharged	dry cough, fever, myalgia, maiaise, dyspnea during hospitalization		NA	4,7	1/NA		Yes	NA	65	NA
Chua et al.	Nature Biotechnology	Charité - Universitätsmedizin Berlin or the prospective SC2-Study at University Hospital Leipzig	Germany	nasopharyngeal/bronchial	EGAS00001004481	BIH-CoV-07	BIH-CoV-07		Male	32	Critical	ICU(day8 to day9)	Nasal high-flow oxygen therapy	Yes	Yes	Discharged	dry cough, fever, myalgia, dyspnea		NA	8,11	5/NA		No	NA	15	NA
Chua et al.	Nature Biotechnology	Charité - Universitätsmedizin Berlin or the prospective SC2-Study at University Hospital Leipzig	Germany	nasopharyngeal/bronchial	EGAS00001004481	BIH-CoV-08	BIH-CoV-08		Female	62	Critical	ICU(day1 to day56+)	ECMO	Yes	Yes	Hospitalization ongoing	dyspnea		NA	8	7/NA		Yes	NA	56 ongoing	NA
Chua et al.	Nature Biotechnology	Charité - Universitätsmedizin Berlin or the prospective SC2-Study at University Hospital Leipzig	Germany	nasopharyngeal/bronchial	EGAS00001004481	BIH-CoV-09	BIH-CoV-09		Female	53	Critical	ICU(day8 to day33)	invasive	Yes	Yes	Discharged	sinusitis, fever, dry cough, dyspnea		NA	12	5/NA		Yes	NA	25	NA
Chua et al.	Nature Biotechnology	Charité - Universitätsmedizin Berlin or the prospective SC2-Study at University Hospital Leipzig	Germany	nasopharyngeal/bronchial	EGAS00001004481	BIH-CoV-10	BIH-CoV-10		Male	68	Critical	ICU(day7 to day34)	invasive	Yes	Yes	Hospitalization ongoing	dry cough, malaise		NA	20	7/NA		Yes	NA	37 ongoing	NA
Chua et al.	Nature Biotechnology	Charité - Universitätsmedizin Berlin or the prospective SC2-Study at University Hospital Leipzig	Germany	nasopharyngeal/bronchial	EGAS00001004481	BIH-CoV-11	BIH-CoV-11		Male	61	Critical	ICU(day9 to day17)	non-invasive	Yes	Yes	Discharged	dry cough, fever, common cold symptoms		NA	11	10/NA		No	NA	10	NA
Chua et al.	Nature Biotechnology	Charité - Universitätsmedizin Berlin or the prospective SC2-Study at University Hospital Leipzig	Germany	nasopharyngeal/bronchial	EGAS00001004481	BIH-CoV-12	BIH-CoV-12		Male	71	Moderate	No	No	No	Yes	Discharged	dry cough, fever		NA	16,18,21	2/NA		No	NA	8	NA
Chua et al.	Nature Biotechnology	Charité - Universitätsmedizin Berlin or the prospective SC2-Study at University Hospital Leipzig	Germany	nasopharyngeal/bronchial	EGAS00001004481	BIH-CoV-13	BIH-CoV-13		Male	52	Moderate	No	No	No	Yes	Discharged	maiaise, cephalgia, back pain, pneumonia during hosptalization		NA	10	5/NA		No	NA	7	NA
Chua et al.	Nature Biotechnology	Charité - Universitätsmedizin Berlin or the prospective SC2-Study at University Hospital Leipzig	Germany	nasopharyngeal/bronchial	EGAS00001004481	BIH-CoV-14	BIH-CoV-14		Male	45	Moderate	No	No	No	Yes	Discharged	cough, runny nose		NA	11,16	9/NA		No	NA	14	NA
Chua et al.	Nature Biotechnology	Charité - Universitätsmedizin Berlin or the prospective SC2-Study at University Hospital Leipzig	Germany	nasopharyngeal/bronchial	EGAS00001004481	BIH-CoV-15	BIH-CoV-15		Male	21	Moderate	No	No	No	Yes	Discharged	dry cough, fever, cephalgia		NA	25,27,30,33	15/NA		No	NA	35	NA
Chua et al.	Nature Biotechnology	Charité - Universitätsmedizin Berlin or the prospective SC2-Study at University Hospital Leipzig	Germany	nasopharyngeal/bronchial	EGAS00001004481	BIH-CoV-16	BIH-CoV-16		Female	50	Moderate	No	No	No	Yes	Discharged	fever, diarrhea, dry cough, sore throat, myalgia, maiaise		NA	10	7/NA		No	NA	7	NA
Chua et al.	Nature Biotechnology	Charité - Universitätsmedizin Berlin or the prospective SC2-Study at University Hospital Leipzig	Germany	nasopharyngeal/bronchial	EGAS00001004481	BIH-CoV-17	BIH-CoV-17		Male	73	Moderate	No	No	No	Yes	Discharged	cough, fever, dyspnea		NA	30	19/NA		No	NA	13	NA
Chua et al.	Nature Biotechnology	Charité - Universitätsmedizin Berlin or the prospective SC2-Study at University Hospital Leipzig	Germany	nasopharyngeal/bronchial	EGAS00001004481	BIH-CoV-18	BIH-CoV-18		Male	76	Moderate	No	No	No	Yes	Discharged	disorientedd, dry cough		NA	3	2/NA		No	NA	8	NA
Chua et al.	Nature Biotechnology	Charité - Universitätsmedizin Berlin or the prospective SC2-Study at University Hospital Leipzig	Germany	nasopharyngeal/bronchial	EGAS00001004481	BIH-CoV-19	BIH-CoV-19		Male	64	Moderate	No	No	No	Yes	Discharged	gyspnea		NA	11	7/NA		No	NA	8	NA
