# Supplementary material for: Meta-analysis of COVID-19 single-cell studies confirms eight key immune responses
Source: Sci Rep. 2021 Oct 21;11:20833. doi: 10.1038/s41598-021-00121-z (PMC8531356; doi:10.1038/s41598-021-00121-z)
Supplement: Supplementary file 2 — Supplementary Information 2. [file 41598_2021_121_MOESM2_ESM.xlsx]

## Sheet: Wen
Supplementary Data 2. Marker genes used to annotate the corresponding cell-types.
Cell-type	Marker-gene(s)
Myeloid	CD14, CD1C, FCGR3A
Lymphoid	CD3E, CD4, CD8A, NCAM1
B	CD19
CD14 Monocytes	CD14
CD16 Monocytes	FCGR3A
cDC2	CD1C
cDC1	CLEC9A
pDC	CLEC4C, CD123
NK	NCAM1, KLRF1, KLRC1, KLRD1
CD4 T	CD3E, CD4
CD4n T	CCR7, LEF1, TCF7
CD4 Tcm	AQP3, CD69
CD4 Tem	CCR6, CXCR6, CCL5, PRDM1
Treg	FOXP3
CD8 T	CD8A, CD8B
CD8n T	CCR7, LEF1, TCF7
CD8 Tm	GZMK
CD8+ CTL	GZMB, GNLY, PRF1
Tprol	TYMS, MKI67
naïve B	CD19, MS4A1, IGHD, IGHM, IL4R, TCL1A
memory B	CD27, CD38, IGHG
immature B	CD19, MS4A1
plasma	XBP1, MZB1

## Sheet: Liao
Macrophage	CD68
Neutrophils	FCGR3B
mDC	CD1C, CLEC9A
pDC	LILRA4
NK	KLRD1
T	CD3D
B	MS4A1
plasma	IGHG4
Epithelial	TPPP3, KRT18

## Sheet: Lee
T	CD3E
CD4 T	CCR7
CD8 T	CD8A
NK	NCAM1
classical Monocytes (CD14)	CD14
nonclassical Monocytes (CD16)	FCGR3A
B	CD19
DC	FCER1A
Platelet	PPBP
RBC	HBB

## Sheet: Yu
T	CD2, CD3D, CD3E, and CD3G
B	CD19, CD79A, CD79B, BLNK, FCRL5, MS4A1
Myeloid	CD14, CD163, CD68, CSF1R, FCGR2A, and CD33
CD4 T	CD4
CD8 T	CD8A

## Sheet: Wilk
Neutrophil	ELANE, LTF and MMP8
plasmablast	CD27, CD38 and TNFRSF17
Primary	DEF3A, ELANE and MPO
Secondary	CHI3DL1, LCN2 and LTF
Tertiary	MMP8, MMP9 and CAMP
T	CD3D, CD3G
CD4 T	CD4
CD8 T	CD8A
NK	FCGR3A, NCAM1
Supplementary Table 2 | DE genes used to annotate cluster identity
Differentially expressed genes with p values calculated by Seurat's implementation of two-sided Wilcoxon rank-sum test.
gene	p_val	avg_logFC	pct.1	pct.2	p_val_adj	cluster	cell.type
GNLY	0	1.60228	0.946	0.2	0	0	NK
PRF1	0	1.22587	0.908	0.21	0	0	NK
SYNE1	0	0.965788	0.898	0.368	0	0	NK
GZMB	0	0.925659	0.787	0.161	0	0	NK
FGFBP2	0	0.859786	0.704	0.137	0	0	NK
CD247	0	0.833136	0.781	0.212	0	0	NK
FCGR3A	0	0.824487	0.808	0.199	0	0	NK
IL2RB	0	0.811234	0.688	0.11	0	0	NK
ARL4C	0	0.798237	0.866	0.361	0	0	NK
SPON2	0	0.777622	0.625	0.081	0	0	NK
CCL5	0	0.76553	0.741	0.262	0	0	NK
SYNE2	0	0.751777	0.868	0.449	0	0	NK
JAK1	0	0.683247	0.851	0.526	0	0	NK
RUNX3	0	0.676702	0.743	0.235	0	0	NK
MACF1	0	0.624136	0.881	0.586	0	0	NK
GZMA	0	0.611355	0.687	0.184	0	0	NK
GZMH	0	0.58036	0.611	0.177	0	0	NK
NKG7	0	0.56819	0.645	0.148	0	0	NK
GNPTAB	0	0.501076	0.572	0.209	0	0	NK
IGF2R	0	0.497248	0.63	0.296	0	0	NK
CTSW	0	0.496034	0.526	0.102	0	0	NK
ITGAL	0	0.493351	0.75	0.401	0	0	NK
GPR56	0	0.484899	0.508	0.097	0	0	NK
UTRN	0	0.484474	0.722	0.425	0	0	NK
S1PR5	0	0.456291	0.463	0.074	0	0	NK
EFHD2	0	0.450992	0.722	0.393	0	0	NK
KLRD1	0	0.448266	0.514	0.102	0	0	NK
HLA-E	0	0.441532	0.993	0.932	0	0	NK
ETS1	0	0.438466	0.836	0.483	0	0	NK
SPN	0	0.432069	0.668	0.345	0	0	NK
NCAM1	0	0.429702	0.381	0.046	0	0	NK
CST7	0	0.417791	0.493	0.121	0	0	NK
PIP4K2A	0	0.415443	0.655	0.335	0	0	NK
HOPX	0	0.403683	0.414	0.065	0	0	NK
HLA-B	0	0.403292	1	0.988	0	0	NK
RNF213	0	0.402603	0.913	0.735	0	0	NK
MYBL1	0	0.401206	0.454	0.111	0	0	NK
TXNIP	0	0.396705	0.962	0.803	0	0	NK
HIPK2	0	0.391585	0.46	0.189	0	0	NK
CALM1	0	0.390776	0.868	0.676	0	0	NK
MT-CO1	0	0.390468	0.98	0.939	0	0	NK
SLFN5	0	0.381208	0.686	0.381	0	0	NK
CX3CR1	0	0.378367	0.49	0.18	0	0	NK
APMAP	0	0.371749	0.47	0.151	0	0	NK
KLRF1	0	0.369484	0.37	0.036	0	0	NK
MATK	0	0.368498	0.386	0.059	0	0	NK
FYN	0	0.362272	0.583	0.301	0	0	NK
LITAF	0	0.362096	0.58	0.291	0	0	NK
ZAP70	0	0.3577	0.473	0.155	0	0	NK
MBP	0	0.357626	0.54	0.258	0	0	NK
FLNA	0	0.355884	0.809	0.6	0	0	NK
TGFBR3	0	0.352356	0.424	0.117	0	0	NK
KLRB1	0	0.352232	0.35	0.062	0	0	NK
DIP2A	0	0.350525	0.424	0.157	0	0	NK
HLA-A	0	0.348204	0.985	0.93	0	0	NK
PTPN12	0	0.347735	0.5	0.223	0	0	NK
B2M	0	0.346598	1	0.993	0	0	NK
HLA-C	0	0.342961	0.972	0.893	0	0	NK
PRKCH	0	0.34289	0.468	0.167	0	0	NK
PTPRCAP	0	0.342471	0.663	0.374	0	0	NK
AKNA	0	0.338228	0.577	0.313	0	0	NK
SORL1	0	0.336298	0.609	0.352	0	0	NK
TBX21	0	0.335323	0.381	0.075	0	0	NK
ATP2B4	0	0.33529	0.511	0.242	0	0	NK
BTN3A2	0	0.327815	0.589	0.338	0	0	NK
HLA-F	0	0.326633	0.648	0.416	0	0	NK
BIN2	0	0.318715	0.65	0.427	0	0	NK
MSN	0	0.317368	0.818	0.635	0	0	NK
CEP78	0	0.317308	0.356	0.099	0	0	NK
TTC38	0	0.312374	0.33	0.059	0	0	NK
PPP2R5C	0	0.31013	0.548	0.313	0	0	NK
ATM	0	0.309509	0.622	0.368	0	0	NK
LPCAT1	0	0.306194	0.429	0.169	0	0	NK
SH2D1B	0	0.302703	0.288	0.017	0	0	NK
PTPRC	0	0.300613	0.965	0.857	0	0	NK
MLLT6	0	0.295113	0.502	0.244	0	0	NK
GNG2	0	0.292475	0.414	0.161	0	0	NK
PRSS23	0	0.2891	0.293	0.05	0	0	NK
NFATC2	0	0.278339	0.381	0.138	0	0	NK
MALAT1	0	0.273366	0.999	0.977	0	0	NK
SLC9A3R1	0	0.268836	0.448	0.204	0	0	NK
FCRL6	0	0.268104	0.315	0.07	0	0	NK
EVL	0	0.268068	0.552	0.309	0	0	NK
ID2	0	0.26619	0.441	0.216	0	0	NK
TRDC	0	0.265946	0.285	0.041	0	0	NK
FCGR3B	0	0.264863	0.405	0.107	0	0	NK
SYTL3	0	0.258945	0.297	0.074	0	0	NK
SLAMF7	0	0.255272	0.455	0.207	0	0	NK
RARRES3	0	0.253139	0.403	0.179	0	0	NK
CXXC5	0	0.252421	0.323	0.106	0	0	NK
SAMD3	0	0.251922	0.344	0.107	0	0	NK
STK10	1.224e-305	0.308989	0.602	0.377	3.228e-301	0	NK
CNOT6L	7.399e-304	0.2622	0.433	0.218	1.95e-299	0	NK
PLEK	5.415e-296	0.294854	0.701	0.457	1.427e-291	0	NK
BTN3A1	4.057e-291	0.27073	0.47	0.252	1.07e-286	0	NK
MT-ND6	3.291e-289	0.318429	0.796	0.628	8.674e-285	0	NK
APOL6	1.643e-263	0.288907	0.574	0.365	4.33e-259	0	NK
CCDC88C	1.229e-256	0.27358	0.492	0.285	3.241e-252	0	NK
MT-CO2	4.093e-254	0.253883	0.956	0.882	1.079e-249	0	NK
WIPF1	2.512e-252	0.261845	0.565	0.359	6.621e-248	0	NK
AKAP13	1.772e-236	0.291433	0.686	0.51	4.67e-232	0	NK
DIAPH1	2.484e-225	0.262196	0.67	0.48	6.547e-221	0	NK
MT-ND5	1.172e-220	0.263588	0.891	0.796	3.09e-216	0	NK
RASSF5	7.367e-215	0.250107	0.564	0.373	1.942e-210	0	NK
AHNAK	3.203e-210	0.251449	0.952	0.813	8.443e-206	0	NK
IQGAP1	3.27e-192	0.253641	0.745	0.584	8.621e-188	0	NK
CCL5	0	0.981531	0.91	0.243	0	1	CD8m T
CD8A	0	0.966664	0.664	0.103	0	1	CD8m T
GZMH	0	0.76302	0.695	0.169	0	1	CD8m T
SYNE2	0	0.720764	0.913	0.447	0	1	CD8m T
SYNE1	0	0.688227	0.839	0.381	0	1	CD8m T
TRBC2	0	0.529846	0.73	0.367	0	1	CD8m T
CD3D	0	0.512511	0.623	0.204	0	1	CD8m T
MACF1	0	0.480824	0.845	0.594	0	1	CD8m T
CD3G	0	0.447689	0.539	0.165	0	1	CD8m T
GZMA	0	0.445765	0.614	0.199	0	1	CD8m T
ARL4C	0	0.411251	0.752	0.381	0	1	CD8m T
AHNAK	0	0.410549	0.978	0.811	0	1	CD8m T
TRGC2	0	0.401367	0.398	0.068	0	1	CD8m T
ITGAL	0	0.396178	0.703	0.411	0	1	CD8m T
IL32	0	0.391165	0.526	0.176	0	1	CD8m T
FGFBP2	0	0.376504	0.491	0.172	0	1	CD8m T
NKG7	0	0.374212	0.515	0.171	0	1	CD8m T
CALM1	0	0.372882	0.859	0.679	0	1	CD8m T
PTPRC	0	0.370043	0.966	0.858	0	1	CD8m T
TRAC	0	0.354243	0.507	0.197	0	1	CD8m T
RNF213	0	0.353143	0.899	0.739	0	1	CD8m T
SLFN5	0	0.346542	0.665	0.386	0	1	CD8m T
B2M	0	0.341762	1	0.993	0	1	CD8m T
CD2	0	0.341174	0.471	0.176	0	1	CD8m T
PTPRCAP	0	0.33925	0.655	0.377	0	1	CD8m T
RUNX3	0	0.3386	0.576	0.263	0	1	CD8m T
CD8B	0	0.330975	0.299	0.042	0	1	CD8m T
PPP2R5C	0	0.327182	0.575	0.311	0	1	CD8m T
HLA-C	0	0.325598	0.961	0.896	0	1	CD8m T
HLA-B	0	0.322128	1	0.988	0	1	CD8m T
TGFBR3	0	0.320831	0.402	0.122	0	1	CD8m T
SPN	0	0.320246	0.603	0.357	0	1	CD8m T
PRF1	0	0.302716	0.66	0.251	0	1	CD8m T
MYBL1	0	0.297435	0.379	0.125	0	1	CD8m T
CD3E	0	0.296735	0.454	0.169	0	1	CD8m T
RP11-94L15.2	0	0.292492	0.472	0.217	0	1	CD8m T
CX3CR1	0	0.284733	0.426	0.191	0	1	CD8m T
HLA-E	0	0.281697	0.987	0.934	0	1	CD8m T
KLRG1	0	0.277396	0.3	0.056	0	1	CD8m T
GPR56	0	0.269786	0.362	0.121	0	1	CD8m T
CST7	0	0.266699	0.394	0.138	0	1	CD8m T
LCK	0	0.257514	0.457	0.218	0	1	CD8m T
GNLY	0	0.256556	0.619	0.252	0	1	CD8m T
TXNIP	3.21e-304	0.307139	0.955	0.805	8.463e-300	1	CD8m T
FLNA	4.243e-290	0.334132	0.789	0.604	1.119e-285	1	CD8m T
ATP2B4	7.484e-281	0.267818	0.471	0.25	1.973e-276	1	CD8m T
GBP5	2.934e-265	0.250301	0.443	0.228	7.735e-261	1	CD8m T
CYFIP2	7.511e-256	0.283148	0.565	0.347	1.98e-251	1	CD8m T
BTN3A2	2.509e-244	0.274792	0.556	0.344	6.614e-240	1	CD8m T
MALAT1	1.182e-226	0.268415	0.999	0.978	3.115e-222	1	CD8m T
PLEK	6.851e-201	0.28522	0.658	0.465	1.806e-196	1	CD8m T
RBL2	1.119e-199	0.254271	0.542	0.351	2.95e-195	1	CD8m T
KIAA1551	5.885e-182	0.260464	0.59	0.41	1.551e-177	1	CD8m T
IL7R	0	1.24713	0.822	0.218	0	2	CD4m T
LTB	0	0.914865	0.788	0.236	0	2	CD4m T
TRBC2	0	0.608948	0.769	0.376	0	2	CD4m T
TRAC	0	0.568649	0.651	0.192	0	2	CD4m T
TCF7	0	0.550965	0.606	0.174	0	2	CD4m T
ETS1	0	0.548045	0.888	0.493	0	2	CD4m T
SPOCK2	0	0.48966	0.693	0.271	0	2	CD4m T
CYLD	0	0.451262	0.633	0.321	0	2	CD4m T
DGKA	0	0.446406	0.558	0.165	0	2	CD4m T
LDHB	0	0.445694	0.656	0.298	0	2	CD4m T
RPS12	0	0.417917	0.939	0.795	0	2	CD4m T
PBXIP1	0	0.407722	0.54	0.207	0	2	CD4m T
RPL13A	0	0.400694	0.951	0.821	0	2	CD4m T
PAG1	0	0.373275	0.487	0.203	0	2	CD4m T
IL32	0	0.368358	0.516	0.188	0	2	CD4m T
TPT1	0	0.360879	0.973	0.9	0	2	CD4m T
RPL13	0	0.358493	0.937	0.819	0	2	CD4m T
CD3D	0	0.344368	0.562	0.224	0	2	CD4m T
HIVEP2	0	0.342151	0.419	0.141	0	2	CD4m T
BIRC3	0	0.335167	0.438	0.163	0	2	CD4m T
BCL2	0	0.333936	0.423	0.179	0	2	CD4m T
RCAN3	0	0.317934	0.387	0.09	0	2	CD4m T
ATP8B2	0	0.316292	0.412	0.138	0	2	CD4m T
GPRIN3	0	0.312959	0.414	0.166	0	2	CD4m T
BCL11B	0	0.312839	0.469	0.182	0	2	CD4m T
TRAT1	0	0.311662	0.329	0.061	0	2	CD4m T
INPP4B	0	0.308909	0.318	0.059	0	2	CD4m T
LEF1	0	0.308718	0.384	0.1	0	2	CD4m T
PIK3IP1	0	0.305837	0.461	0.184	0	2	CD4m T
CD28	0	0.303903	0.307	0.04	0	2	CD4m T
TRIB2	0	0.294044	0.351	0.125	0	2	CD4m T
CD6	0	0.293584	0.429	0.154	0	2	CD4m T
MAF	0	0.288863	0.294	0.077	0	2	CD4m T
ITK	0	0.287561	0.38	0.13	0	2	CD4m T
CAMK4	0	0.285116	0.336	0.083	0	2	CD4m T
ABLIM1	0	0.282789	0.44	0.188	0	2	CD4m T
MAL	0	0.280814	0.295	0.061	0	2	CD4m T
CD5	0	0.273532	0.337	0.084	0	2	CD4m T
MYC	0	0.269633	0.327	0.102	0	2	CD4m T
TBC1D4	0	0.267	0.285	0.067	0	2	CD4m T
CD3E	0	0.265034	0.443	0.179	0	2	CD4m T
CD3G	0	0.261701	0.46	0.185	0	2	CD4m T
TMEM123	2.709e-302	0.351475	0.644	0.384	7.14e-298	2	CD4m T
SPTAN1	7.931e-299	0.326385	0.528	0.272	2.091e-294	2	CD4m T
RPS6	5.667e-296	0.340403	0.971	0.893	1.494e-291	2	CD4m T
NOSIP	2.917e-292	0.257181	0.372	0.152	7.691e-288	2	CD4m T
SLFN5	1.125e-288	0.362327	0.673	0.395	2.967e-284	2	CD4m T
EEF1A1	7.193e-287	0.322375	0.973	0.907	1.896e-282	2	CD4m T
RPS29	1.49e-261	0.320108	0.781	0.567	3.928e-257	2	CD4m T
RPS18	1.542e-256	0.333104	0.909	0.779	4.064e-252	2	CD4m T
RPL14	8.06e-239	0.30844	0.852	0.691	2.125e-234	2	CD4m T
TMEM66	3.45e-236	0.303829	0.667	0.442	9.096e-232	2	CD4m T
RPLP2	1.019e-232	0.30354	0.886	0.738	2.687e-228	2	CD4m T
GIMAP7	2.38e-229	0.253851	0.451	0.229	6.273e-225	2	CD4m T
RPL34	8.51e-227	0.311373	0.873	0.732	2.243e-222	2	CD4m T
RPL3	1.409e-223	0.295556	0.947	0.851	3.713e-219	2	CD4m T
RPS3	2.252e-221	0.30033	0.928	0.815	5.935e-217	2	CD4m T
RPL11	9.435e-219	0.281899	0.917	0.812	2.487e-214	2	CD4m T
RPL31	3.486e-214	0.278767	0.923	0.823	9.189e-210	2	CD4m T
RPL32	2.827e-210	0.294605	0.791	0.61	7.451e-206	2	CD4m T
SYNE2	2.906e-207	0.259111	0.773	0.476	7.66e-203	2	CD4m T
RPS21	2.67e-204	0.285671	0.819	0.655	7.038e-200	2	CD4m T
RPSAP58	6.485e-204	0.290389	0.688	0.475	1.709e-199	2	CD4m T
GLTSCR2	1.222e-203	0.285761	0.731	0.519	3.222e-199	2	CD4m T
RPS8	1.693e-201	0.268935	0.886	0.75	4.462e-197	2	CD4m T
RPS20	2.017e-200	0.287264	0.837	0.687	5.318e-196	2	CD4m T
IL6ST	2.784e-199	0.250426	0.371	0.181	7.339e-195	2	CD4m T
GSTK1	3.23e-194	0.257202	0.506	0.3	8.515e-190	2	CD4m T
RPL27A	1.283e-188	0.262248	0.898	0.79	3.382e-184	2	CD4m T
KIAA1551	3.955e-188	0.294217	0.622	0.413	1.043e-183	2	CD4m T
RPS14	2.756e-185	0.267996	0.943	0.864	7.265e-181	2	CD4m T
RPL19	2.839e-177	0.253485	0.936	0.853	7.484e-173	2	CD4m T
HSPA8	6.325e-173	0.252152	0.672	0.469	1.667e-168	2	CD4m T
RPS16	3.508e-170	0.255812	0.886	0.77	9.247e-166	2	CD4m T
RPS4X	1.135e-168	0.267175	0.887	0.763	2.991e-164	2	CD4m T
RPL4	2.787e-164	0.262145	0.895	0.801	7.347e-160	2	CD4m T
FYB	1.242e-158	0.269783	0.669	0.479	3.274e-154	2	CD4m T
RPL10A	2.383e-151	0.250537	0.765	0.609	6.281e-147	2	CD4m T
IFI27	0	1.65477	0.916	0.126	0	3	CD14 Monocyte
VCAN	0	1.56742	0.973	0.236	0	3	CD14 Monocyte
LYZ	0	1.42397	0.965	0.246	0	3	CD14 Monocyte
S100A9	0	1.40511	0.984	0.289	0	3	CD14 Monocyte
S100A8	0	1.39966	0.979	0.277	0	3	CD14 Monocyte
APLP2	0	1.19758	0.957	0.352	0	3	CD14 Monocyte
IFITM3	0	1.18436	0.903	0.218	0	3	CD14 Monocyte
CYBB	0	1.11578	0.933	0.264	0	3	CD14 Monocyte
PSAP	0	1.10475	0.993	0.587	0	3	CD14 Monocyte
CTSS	0	1.0959	0.983	0.451	0	3	CD14 Monocyte
PLBD1	0	0.984484	0.793	0.145	0	3	CD14 Monocyte
GRN	0	0.981296	0.895	0.23	0	3	CD14 Monocyte
FCN1	0	0.974814	0.921	0.225	0	3	CD14 Monocyte
CD14	0	0.953707	0.83	0.163	0	3	CD14 Monocyte
MNDA	0	0.944766	0.887	0.201	0	3	CD14 Monocyte
FTL	0	0.915967	0.98	0.575	0	3	CD14 Monocyte
SERPINA1	0	0.891568	0.828	0.172	0	3	CD14 Monocyte
CTSB	0	0.868755	0.878	0.298	0	3	CD14 Monocyte
ITGB2	0	0.861482	0.973	0.631	0	3	CD14 Monocyte
TYMP	0	0.822462	0.835	0.211	0	3	CD14 Monocyte
IFI6	0	0.798944	0.756	0.149	0	3	CD14 Monocyte
MX1	0	0.777069	0.773	0.231	0	3	CD14 Monocyte
MPEG1	0	0.752682	0.802	0.196	0	3	CD14 Monocyte
NCF2	0	0.744254	0.813	0.199	0	3	CD14 Monocyte
OAS3	0	0.737176	0.694	0.147	0	3	CD14 Monocyte
TKT	0	0.70746	0.853	0.319	0	3	CD14 Monocyte
VIM	0	0.683795	0.931	0.577	0	3	CD14 Monocyte
CD163	0	0.673669	0.579	0.071	0	3	CD14 Monocyte
FPR1	0	0.672414	0.712	0.132	0	3	CD14 Monocyte
PKM	0	0.670106	0.838	0.397	0	3	CD14 Monocyte
CLU	0	0.65527	0.639	0.079	0	3	CD14 Monocyte
S100A12	0	0.650826	0.651	0.133	0	3	CD14 Monocyte
TYROBP	0	0.650119	0.885	0.349	0	3	CD14 Monocyte
FOS	0	0.632006	0.884	0.337	0	3	CD14 Monocyte
SELL	0	0.63154	0.842	0.429	0	3	CD14 Monocyte
ACTB	0	0.629489	0.971	0.779	0	3	CD14 Monocyte
KCTD12	0	0.622113	0.674	0.139	0	3	CD14 Monocyte
CD36	0	0.608661	0.662	0.132	0	3	CD14 Monocyte
FGL2	0	0.605542	0.778	0.254	0	3	CD14 Monocyte
S100A6	0	0.603092	0.864	0.439	0	3	CD14 Monocyte
SIGLEC1	0	0.598818	0.565	0.026	0	3	CD14 Monocyte
ANXA2	0	0.593478	0.779	0.307	0	3	CD14 Monocyte
CD300E	0	0.589573	0.555	0.117	0	3	CD14 Monocyte
SRGN	0	0.582335	0.898	0.499	0	3	CD14 Monocyte
OAS2	0	0.582276	0.703	0.241	0	3	CD14 Monocyte
IFI44L	0	0.57855	0.646	0.138	0	3	CD14 Monocyte
EMILIN2	0	0.578423	0.662	0.146	0	3	CD14 Monocyte
CD93	0	0.565334	0.601	0.118	0	3	CD14 Monocyte
LCP1	0	0.554764	0.98	0.817	0	3	CD14 Monocyte
MX2	0	0.554035	0.625	0.165	0	3	CD14 Monocyte
CTSD	0	0.547405	0.688	0.221	0	3	CD14 Monocyte
COTL1	0	0.54688	0.799	0.319	0	3	CD14 Monocyte
LILRB2	0	0.54268	0.643	0.141	0	3	CD14 Monocyte
SAMHD1	0	0.538002	0.879	0.521	0	3	CD14 Monocyte
CST3	0	0.530214	0.719	0.187	0	3	CD14 Monocyte
ISG15	0	0.520812	0.572	0.167	0	3	CD14 Monocyte
RNASE2	0	0.516376	0.479	0.053	0	3	CD14 Monocyte
AIF1	0	0.510241	0.725	0.21	0	3	CD14 Monocyte
ENO1	0	0.502259	0.825	0.506	0	3	CD14 Monocyte
LGALS1	0	0.49391	0.657	0.24	0	3	CD14 Monocyte
PGD	0	0.487044	0.602	0.145	0	3	CD14 Monocyte
GPX1	0	0.485282	0.694	0.238	0	3	CD14 Monocyte
ANXA1	0	0.484822	0.794	0.423	0	3	CD14 Monocyte
IL17RA	0	0.478493	0.637	0.214	0	3	CD14 Monocyte
PLAC8	0	0.477548	0.705	0.318	0	3	CD14 Monocyte
S100A4	0	0.477484	0.809	0.409	0	3	CD14 Monocyte
DUSP6	0	0.47656	0.559	0.161	0	3	CD14 Monocyte
LAPTM5	0	0.473681	0.901	0.614	0	3	CD14 Monocyte
GNS	0	0.470735	0.615	0.178	0	3	CD14 Monocyte
DYSF	0	0.470534	0.488	0.074	0	3	CD14 Monocyte
ACSL1	0	0.470209	0.516	0.102	0	3	CD14 Monocyte
MS4A6A	0	0.470161	0.582	0.127	0	3	CD14 Monocyte
OAZ1	0	0.469053	0.911	0.627	0	3	CD14 Monocyte
LRP1	0	0.467754	0.549	0.11	0	3	CD14 Monocyte
SERPINB1	0	0.463588	0.668	0.265	0	3	CD14 Monocyte
C10orf54	0	0.460136	0.673	0.249	0	3	CD14 Monocyte
MTRNR2L1	0	0.458627	0.686	0.449	0	3	CD14 Monocyte
MEGF9	0	0.454642	0.602	0.201	0	3	CD14 Monocyte
H2AFY	0	0.451036	0.686	0.287	0	3	CD14 Monocyte
GLUL	0	0.4501	0.617	0.223	0	3	CD14 Monocyte
PPT1	0	0.448593	0.602	0.178	0	3	CD14 Monocyte
CECR1	0	0.440471	0.583	0.186	0	3	CD14 Monocyte
ITGAM	0	0.429459	0.618	0.223	0	3	CD14 Monocyte
XAF1	0	0.424286	0.749	0.37	0	3	CD14 Monocyte
FGR	0	0.423767	0.663	0.264	0	3	CD14 Monocyte
RAB31	0	0.420821	0.575	0.159	0	3	CD14 Monocyte
TSPO	0	0.420321	0.68	0.271	0	3	CD14 Monocyte
AMICA1	0	0.41875	0.59	0.187	0	3	CD14 Monocyte
CEBPD	0	0.418684	0.537	0.138	0	3	CD14 Monocyte
TALDO1	0	0.417463	0.609	0.205	0	3	CD14 Monocyte
IFIT3	0	0.413685	0.49	0.12	0	3	CD14 Monocyte
MAFB	0	0.413325	0.494	0.115	0	3	CD14 Monocyte
S100A10	0	0.412657	0.658	0.276	0	3	CD14 Monocyte
SLC11A1	0	0.409114	0.493	0.106	0	3	CD14 Monocyte
ANPEP	0	0.406295	0.453	0.068	0	3	CD14 Monocyte
CYP1B1	0	0.406219	0.371	0.071	0	3	CD14 Monocyte
CD63	0	0.405259	0.644	0.27	0	3	CD14 Monocyte
CPVL	0	0.40211	0.509	0.113	0	3	CD14 Monocyte
TNFRSF1B	0	0.399238	0.703	0.388	0	3	CD14 Monocyte
ANXA5	0	0.398328	0.608	0.223	0	3	CD14 Monocyte
LYN	0	0.397105	0.657	0.267	0	3	CD14 Monocyte
GRB2	0	0.396807	0.761	0.44	0	3	CD14 Monocyte
RASSF2	0	0.396137	0.595	0.219	0	3	CD14 Monocyte
BLVRA	0	0.392487	0.479	0.103	0	3	CD14 Monocyte
CCR2	0	0.39237	0.444	0.098	0	3	CD14 Monocyte
ALDOA	0	0.391451	0.72	0.382	0	3	CD14 Monocyte
TLR4	0	0.391427	0.475	0.096	0	3	CD14 Monocyte
GAPDH	0	0.384584	0.631	0.296	0	3	CD14 Monocyte
CES1	0	0.378806	0.359	0.039	0	3	CD14 Monocyte
CKAP4	0	0.378343	0.508	0.137	0	3	CD14 Monocyte
TNFSF13B	0	0.378228	0.466	0.095	0	3	CD14 Monocyte
PLXDC2	0	0.377547	0.481	0.11	0	3	CD14 Monocyte
ARPC1B	0	0.376238	0.773	0.441	0	3	CD14 Monocyte
CLEC12A	0	0.370014	0.468	0.104	0	3	CD14 Monocyte
CCR1	0	0.369749	0.408	0.064	0	3	CD14 Monocyte
PLXNC1	0	0.368287	0.48	0.144	0	3	CD14 Monocyte
OTOF	0	0.364647	0.29	0.015	0	3	CD14 Monocyte
BACH1	0	0.364584	0.476	0.14	0	3	CD14 Monocyte
OAS1	0	0.363029	0.471	0.122	0	3	CD14 Monocyte
IFI44	0	0.362572	0.476	0.119	0	3	CD14 Monocyte
HCK	0	0.361963	0.494	0.129	0	3	CD14 Monocyte
FCER1G	0	0.359818	0.547	0.172	0	3	CD14 Monocyte
CTSA	0	0.359222	0.481	0.13	0	3	CD14 Monocyte
APOBEC3A	0	0.359128	0.345	0.048	0	3	CD14 Monocyte
TNFSF10	0	0.358989	0.52	0.18	0	3	CD14 Monocyte
SAT1	0	0.356381	0.666	0.309	0	3	CD14 Monocyte
IQGAP1	0	0.355041	0.838	0.581	0	3	CD14 Monocyte
CFP	0	0.353332	0.517	0.141	0	3	CD14 Monocyte
DMXL2	0	0.351653	0.446	0.112	0	3	CD14 Monocyte
CTSZ	0	0.350115	0.5	0.149	0	3	CD14 Monocyte
ASAH1	0	0.348861	0.513	0.175	0	3	CD14 Monocyte
LGALS9	0	0.348396	0.448	0.109	0	3	CD14 Monocyte
PTAFR	0	0.341891	0.432	0.108	0	3	CD14 Monocyte
EPSTI1	0	0.341609	0.484	0.156	0	3	CD14 Monocyte
ARPC5	0	0.341418	0.755	0.47	0	3	CD14 Monocyte
RNF130	0	0.339391	0.492	0.144	0	3	CD14 Monocyte
SYK	0	0.336236	0.605	0.273	0	3	CD14 Monocyte
SIRPA	0	0.335447	0.41	0.071	0	3	CD14 Monocyte
BRI3	0	0.334118	0.463	0.13	0	3	CD14 Monocyte
CR1	0	0.334024	0.37	0.066	0	3	CD14 Monocyte
TLR2	0	0.329998	0.404	0.073	0	3	CD14 Monocyte
PIK3AP1	0	0.329348	0.552	0.229	0	3	CD14 Monocyte
FCGR2A	0	0.328563	0.434	0.107	0	3	CD14 Monocyte
CSF1R	0	0.327149	0.412	0.094	0	3	CD14 Monocyte
CFD	0	0.325246	0.431	0.109	0	3	CD14 Monocyte
STAB1	0	0.324331	0.357	0.043	0	3	CD14 Monocyte
MEFV	0	0.323915	0.403	0.085	0	3	CD14 Monocyte
RHOA	0	0.323888	0.772	0.509	0	3	CD14 Monocyte
SULF2	0	0.32366	0.441	0.116	0	3	CD14 Monocyte
TNFAIP2	0	0.323575	0.471	0.13	0	3	CD14 Monocyte
LAP3	0	0.323041	0.462	0.15	0	3	CD14 Monocyte
GAS7	0	0.321031	0.445	0.137	0	3	CD14 Monocyte
PLSCR1	0	0.318428	0.413	0.097	0	3	CD14 Monocyte
2020-03-01	0	0.317158	0.457	0.126	0	3	CD14 Monocyte
KLF4	0	0.316959	0.477	0.138	0	3	CD14 Monocyte
MYD88	0	0.316736	0.47	0.156	0	3	CD14 Monocyte
IFIT1	0	0.314839	0.347	0.052	0	3	CD14 Monocyte
BST1	0	0.314795	0.391	0.069	0	3	CD14 Monocyte
MYO1F	0	0.313736	0.659	0.354	0	3	CD14 Monocyte
IFNGR1	0	0.313419	0.422	0.118	0	3	CD14 Monocyte
ATP6V1B2	0	0.309655	0.473	0.157	0	3	CD14 Monocyte
CAPG	0	0.307234	0.414	0.103	0	3	CD14 Monocyte
TIMP2	0	0.305264	0.388	0.075	0	3	CD14 Monocyte
FBXL5	0	0.301712	0.485	0.187	0	3	CD14 Monocyte
DPYD	0	0.299798	0.402	0.113	0	3	CD14 Monocyte
CREG1	0	0.299488	0.385	0.077	0	3	CD14 Monocyte
S100A11	0	0.298461	0.433	0.121	0	3	CD14 Monocyte
METTL9	0	0.298429	0.471	0.194	0	3	CD14 Monocyte
FAM198B	0	0.298088	0.345	0.052	0	3	CD14 Monocyte
DUSP1	0	0.297322	0.621	0.278	0	3	CD14 Monocyte
IGSF6	0	0.297133	0.407	0.103	0	3	CD14 Monocyte
FKBP5	0	0.296434	0.537	0.254	0	3	CD14 Monocyte
RSAD2	0	0.295867	0.34	0.076	0	3	CD14 Monocyte
NOTCH2	0	0.295511	0.512	0.239	0	3	CD14 Monocyte
IFITM2	0	0.295364	0.594	0.303	0	3	CD14 Monocyte
CDC42EP3	0	0.295142	0.49	0.222	0	3	CD14 Monocyte
SPTLC2	0	0.294847	0.478	0.184	0	3	CD14 Monocyte
TPP1	0	0.294115	0.468	0.172	0	3	CD14 Monocyte
SDCBP	0	0.293515	0.463	0.165	0	3	CD14 Monocyte
DDX60L	0	0.292872	0.441	0.16	0	3	CD14 Monocyte
NAIP	0	0.29223	0.399	0.112	0	3	CD14 Monocyte
SCO2	0	0.291908	0.369	0.09	0	3	CD14 Monocyte
SLC7A7	0	0.289241	0.395	0.097	0	3	CD14 Monocyte
LYST	0	0.288882	0.57	0.286	0	3	CD14 Monocyte
FKBP15	0	0.288878	0.45	0.16	0	3	CD14 Monocyte
F5	0	0.288491	0.326	0.06	0	3	CD14 Monocyte
CTNNA1	0	0.287618	0.414	0.132	0	3	CD14 Monocyte
SCPEP1	0	0.287155	0.393	0.102	0	3	CD14 Monocyte
PICALM	0	0.28609	0.514	0.234	0	3	CD14 Monocyte
TMEM176B	0	0.285185	0.297	0.043	0	3	CD14 Monocyte
VNN2	0	0.28469	0.321	0.078	0	3	CD14 Monocyte
NCF1	0	0.284595	0.39	0.127	0	3	CD14 Monocyte
GLIPR2	0	0.284234	0.499	0.204	0	3	CD14 Monocyte
LMO2	0	0.284201	0.376	0.085	0	3	CD14 Monocyte
PTPRE	0	0.283924	0.47	0.19	0	3	CD14 Monocyte
C5AR1	0	0.283018	0.361	0.089	0	3	CD14 Monocyte
TIMP1	0	0.282771	0.371	0.104	0	3	CD14 Monocyte
PRKCD	0	0.282462	0.387	0.102	0	3	CD14 Monocyte
NCOA4	0	0.280923	0.61	0.321	0	3	CD14 Monocyte
CORO1C	0	0.280221	0.419	0.129	0	3	CD14 Monocyte
LMNB1	0	0.279192	0.376	0.103	0	3	CD14 Monocyte
CSF3R	0	0.276743	0.395	0.099	0	3	CD14 Monocyte
CLEC7A	0	0.275507	0.371	0.086	0	3	CD14 Monocyte
F13A1	0	0.274534	0.292	0.065	0	3	CD14 Monocyte
FCGRT	0	0.273364	0.426	0.138	0	3	CD14 Monocyte
LY6E	0	0.273206	0.401	0.128	0	3	CD14 Monocyte
GCA	0	0.272967	0.361	0.087	0	3	CD14 Monocyte
LRRK2	0	0.272367	0.397	0.127	0	3	CD14 Monocyte
AQP9	0	0.271761	0.315	0.046	0	3	CD14 Monocyte
ALOX5	0	0.271189	0.376	0.1	0	3	CD14 Monocyte
DPYSL2	0	0.270998	0.387	0.112	0	3	CD14 Monocyte
C19orf59	0	0.27096	0.318	0.057	0	3	CD14 Monocyte
IRAK3	0	0.267395	0.358	0.093	0	3	CD14 Monocyte
BLVRB	0	0.267177	0.376	0.088	0	3	CD14 Monocyte
LST1	0	0.266475	0.487	0.159	0	3	CD14 Monocyte
CCDC88A	0	0.2661	0.428	0.152	0	3	CD14 Monocyte
CRISPLD2	0	0.265639	0.284	0.038	0	3	CD14 Monocyte
RAB10	0	0.264507	0.463	0.202	0	3	CD14 Monocyte
SIRPB1	0	0.264173	0.341	0.069	0	3	CD14 Monocyte
CPPED1	0	0.263923	0.36	0.091	0	3	CD14 Monocyte
LILRB1	0	0.262275	0.402	0.153	0	3	CD14 Monocyte
FCGR1A	0	0.261809	0.332	0.065	0	3	CD14 Monocyte
THEMIS2	0	0.261537	0.419	0.154	0	3	CD14 Monocyte
ALDH2	0	0.260922	0.347	0.094	0	3	CD14 Monocyte
CYFIP1	0	0.258155	0.317	0.065	0	3	CD14 Monocyte
SORT1	0	0.255828	0.335	0.079	0	3	CD14 Monocyte
KLF10	0	0.254635	0.372	0.134	0	3	CD14 Monocyte
STAT2	0	0.254419	0.419	0.163	0	3	CD14 Monocyte
SPI1	0	0.253791	0.332	0.066	0	3	CD14 Monocyte
CASP1	0	0.253361	0.442	0.189	0	3	CD14 Monocyte
C1orf162	0	0.251576	0.403	0.148	0	3	CD14 Monocyte
TET2	0	0.251042	0.426	0.171	0	3	CD14 Monocyte
PARP14	1.168e-306	0.30854	0.567	0.295	3.08e-302	3	CD14 Monocyte
GNAI2	5.023e-305	0.305827	0.758	0.484	1.324e-300	3	CD14 Monocyte
CAP1	5.532e-283	0.312896	0.823	0.59	1.458e-278	3	CD14 Monocyte
ZFAND5	3.2e-282	0.250326	0.519	0.258	8.437e-278	3	CD14 Monocyte
NFKBIA	8.641e-274	0.394758	0.691	0.438	2.278e-269	3	CD14 Monocyte
ADAR	2.628e-256	0.293041	0.769	0.533	6.928e-252	3	CD14 Monocyte
TPM3	2.154e-246	0.292932	0.843	0.647	5.677e-242	3	CD14 Monocyte
MSN	1.001e-233	0.268422	0.854	0.639	2.638e-229	3	CD14 Monocyte
TLN1	4.851e-202	0.255991	0.818	0.621	1.279e-197	3	CD14 Monocyte
TCF7	0	0.856862	0.786	0.159	0	4	CD4n T
IL7R	0	0.69516	0.78	0.226	0	4	CD4n T
MALAT1	0	0.650222	1	0.978	0	4	CD4n T
RPS12	0	0.629856	0.971	0.793	0	4	CD4n T
RPL13	0	0.618498	0.971	0.816	0	4	CD4n T
RPS6	0	0.597001	0.987	0.892	0	4	CD4n T
CCR7	0	0.596449	0.554	0.074	0	4	CD4n T
LTB	0	0.569116	0.741	0.244	0	4	CD4n T
LEF1	0	0.568724	0.573	0.084	0	4	CD4n T
ETS1	0	0.56075	0.868	0.497	0	4	CD4n T
RPS14	0	0.556868	0.972	0.862	0	4	CD4n T
ABLIM1	0	0.54965	0.606	0.174	0	4	CD4n T
RPL3	0	0.546652	0.977	0.849	0	4	CD4n T
RPLP2	0	0.544788	0.943	0.733	0	4	CD4n T
DGKA	0	0.537453	0.607	0.163	0	4	CD4n T
PIK3IP1	0	0.533952	0.601	0.172	0	4	CD4n T
RPL31	0	0.528355	0.953	0.82	0	4	CD4n T
GLTSCR2	0	0.52446	0.83	0.511	0	4	CD4n T
RPL32	0	0.522454	0.868	0.604	0	4	CD4n T
RPL34	0	0.516586	0.928	0.728	0	4	CD4n T
TRABD2A	0	0.504203	0.482	0.058	0	4	CD4n T
RPS5	0	0.498059	0.892	0.656	0	4	CD4n T
LDHB	0	0.497573	0.673	0.299	0	4	CD4n T
TPT1	0	0.49496	0.98	0.9	0	4	CD4n T
RPS18	0	0.489489	0.947	0.776	0	4	CD4n T
RPS3A	0	0.488728	0.832	0.561	0	4	CD4n T
TTN	0	0.487928	0.389	0.105	0	4	CD4n T
RPL18	0	0.487067	0.95	0.793	0	4	CD4n T
RPL19	0	0.484967	0.962	0.851	0	4	CD4n T
RPS8	0	0.48212	0.929	0.747	0	4	CD4n T
ITGA6	0	0.480871	0.467	0.088	0	4	CD4n T
RPS3	0	0.479196	0.955	0.813	0	4	CD4n T
RPL11	0	0.474147	0.947	0.81	0	4	CD4n T
SATB1	0	0.471586	0.551	0.18	0	4	CD4n T
RPL13A	0	0.469838	0.962	0.821	0	4	CD4n T
TRBC2	0	0.468107	0.74	0.381	0	4	CD4n T
RPL14	0	0.45841	0.894	0.688	0	4	CD4n T
IL6ST	0	0.455417	0.507	0.17	0	4	CD4n T
RPS21	0	0.454845	0.871	0.651	0	4	CD4n T
CHD3	0	0.450177	0.668	0.342	0	4	CD4n T
EEF1A1	0	0.446819	0.983	0.907	0	4	CD4n T
CYLD	0	0.443875	0.616	0.325	0	4	CD4n T
RPS4X	0	0.443215	0.93	0.759	0	4	CD4n T
ATM	0	0.443107	0.706	0.372	0	4	CD4n T
RPL4	0	0.442911	0.933	0.798	0	4	CD4n T
RPS20	0	0.442697	0.886	0.683	0	4	CD4n T
RPS27A	0	0.436878	0.854	0.616	0	4	CD4n T
RPL35A	0	0.423037	0.849	0.655	0	4	CD4n T
TMEM66	0	0.418744	0.73	0.438	0	4	CD4n T
RPL10A	0	0.418263	0.831	0.603	0	4	CD4n T
RPS23	0	0.417248	0.825	0.585	0	4	CD4n T
RPS13	0	0.415394	0.87	0.681	0	4	CD4n T
RPL9	0	0.413756	0.807	0.555	0	4	CD4n T
RPS16	0	0.408458	0.93	0.766	0	4	CD4n T
RPS27	0	0.405658	0.789	0.525	0	4	CD4n T
BCL11B	0	0.403894	0.521	0.179	0	4	CD4n T
RPL5	0	0.402544	0.854	0.643	0	4	CD4n T
MAL	0	0.39983	0.391	0.053	0	4	CD4n T
RCAN3	0	0.393084	0.431	0.088	0	4	CD4n T
CAMK4	0	0.381838	0.398	0.078	0	4	CD4n T
PABPC1	0	0.380288	0.962	0.871	0	4	CD4n T
RPS2	0	0.376914	0.926	0.788	0	4	CD4n T
GOLGA8A	0	0.370826	0.535	0.227	0	4	CD4n T
RPL27A	0	0.3673	0.927	0.788	0	4	CD4n T
FOXP1	0	0.357304	0.568	0.284	0	4	CD4n T
SPOCK2	0	0.345441	0.627	0.28	0	4	CD4n T
NOSIP	0	0.342972	0.443	0.147	0	4	CD4n T
ATHL1	0	0.335938	0.402	0.142	0	4	CD4n T
GOLGA8B	0	0.327418	0.482	0.209	0	4	CD4n T
MYC	0	0.326983	0.37	0.099	0	4	CD4n T
OXNAD1	0	0.325135	0.349	0.063	0	4	CD4n T
TRAC	0	0.321891	0.518	0.208	0	4	CD4n T
GAS5	0	0.308483	0.492	0.223	0	4	CD4n T
LINC00861	0	0.306026	0.343	0.086	0	4	CD4n T
TBC1D4	0	0.303244	0.336	0.064	0	4	CD4n T
PCED1B-AS1	0	0.28276	0.425	0.173	0	4	CD4n T
LDLRAP1	0	0.277612	0.347	0.091	0	4	CD4n T
PDE3B	0	0.273836	0.306	0.074	0	4	CD4n T
TRAT1	0	0.250904	0.282	0.067	0	4	CD4n T
RPS29	1.464e-305	0.377378	0.788	0.567	3.859e-301	4	CD4n T
RPL18A	3.801e-301	0.365994	0.815	0.606	1.002e-296	4	CD4n T
RBL2	2.867e-295	0.342667	0.622	0.351	7.559e-291	4	CD4n T
RPSAP58	3.114e-295	0.350257	0.732	0.472	8.208e-291	4	CD4n T
RPL7	7.612e-294	0.366274	0.807	0.594	2.007e-289	4	CD4n T
RPL8	2.231e-290	0.353108	0.922	0.798	5.882e-286	4	CD4n T
BCL2	1.425e-279	0.343429	0.413	0.181	3.757e-275	4	CD4n T
RPS19	1.569e-279	0.331511	0.921	0.781	4.135e-275	4	CD4n T
RPL10	6.795e-272	0.347182	0.759	0.531	1.791e-267	4	CD4n T
EEF1B2	6.25e-271	0.316771	0.603	0.347	1.648e-266	4	CD4n T
TMEM123	1.788e-269	0.359744	0.635	0.387	4.714e-265	4	CD4n T
RPL22	2.015e-265	0.338602	0.686	0.451	5.311e-261	4	CD4n T
RPLP1	2.322e-258	0.334942	0.912	0.798	6.121e-254	4	CD4n T
RPSA	3.071e-251	0.314471	0.662	0.416	8.096e-247	4	CD4n T
GCC2	2.166e-247	0.271992	0.434	0.208	5.71e-243	4	CD4n T
RPL23	7.811e-247	0.332183	0.817	0.638	2.059e-242	4	CD4n T
RPL12	1.956e-239	0.330347	0.764	0.564	5.157e-235	4	CD4n T
RPS28	7.835e-235	0.315366	0.717	0.495	2.065e-230	4	CD4n T
RPL38	1.675e-227	0.31186	0.687	0.47	4.416e-223	4	CD4n T
NPM1	2.233e-226	0.283972	0.586	0.347	5.887e-222	4	CD4n T
PNISR	2.453e-221	0.314855	0.614	0.387	6.466e-217	4	CD4n T
NAP1L1	2.573e-216	0.252586	0.629	0.384	6.784e-212	4	CD4n T
SPTBN1	6.739e-216	0.310431	0.568	0.334	1.776e-211	4	CD4n T
RPLP0	8.935e-213	0.299355	0.829	0.641	2.355e-208	4	CD4n T
EVL	4.662e-208	0.263794	0.556	0.32	1.229e-203	4	CD4n T
SLFN5	1.709e-203	0.28074	0.652	0.398	4.504e-199	4	CD4n T
LUC7L3	7.71e-203	0.265355	0.479	0.263	2.032e-198	4	CD4n T
TTC3	3.404e-195	0.265619	0.499	0.284	8.974e-191	4	CD4n T
RPL7A	5.383e-193	0.281524	0.817	0.662	1.419e-188	4	CD4n T
RPL24	1.054e-192	0.283877	0.715	0.522	2.777e-188	4	CD4n T
SRSF5	2.137e-191	0.294769	0.692	0.499	5.635e-187	4	CD4n T
RPS25	3.327e-191	0.276461	0.593	0.381	8.77e-187	4	CD4n T
GNB2L1	5.674e-189	0.271867	0.891	0.779	1.496e-184	4	CD4n T
TRAF3IP3	2.255e-186	0.266697	0.553	0.342	5.944e-182	4	CD4n T
BTG1	4.217e-186	0.27627	0.767	0.556	1.112e-181	4	CD4n T
RPL39	1.276e-182	0.257312	0.577	0.371	3.364e-178	4	CD4n T
EIF4B	8.843e-177	0.271114	0.673	0.471	2.331e-172	4	CD4n T
NKTR	1.618e-174	0.285172	0.488	0.29	4.264e-170	4	CD4n T
RPL37	5.322e-174	0.272195	0.676	0.491	1.403e-169	4	CD4n T
SLC38A1	4.905e-172	0.252275	0.588	0.367	1.293e-167	4	CD4n T
DDX17	5.122e-172	0.291308	0.722	0.543	1.35e-167	4	CD4n T
RPS9	6.98e-170	0.268912	0.775	0.617	1.84e-165	4	CD4n T
HSP90AB1	2.225e-168	0.284742	0.734	0.549	5.865e-164	4	CD4n T
FAM65B	2.443e-165	0.286896	0.674	0.489	6.44e-161	4	CD4n T
RPL37A	1.075e-163	0.265123	0.786	0.628	2.833e-159	4	CD4n T
DDX5	1.815e-162	0.257728	0.891	0.789	4.786e-158	4	CD4n T
RPS15	4.881e-159	0.259122	0.744	0.584	1.287e-154	4	CD4n T
MBNL1	9.812e-144	0.257852	0.71	0.543	2.587e-139	4	CD4n T
STK17B	3.109e-140	0.269144	0.63	0.459	8.197e-136	4	CD4n T
TNRC6B	1.027e-129	0.251213	0.462	0.292	2.707e-125	4	CD4n T
MS4A1	0	1.69173	0.926	0.02	0	5	B
CD74	0	1.41027	0.991	0.492	0	5	B
HLA-DRA	0	1.06471	0.936	0.266	0	5	B
BANK1	0	0.948676	0.717	0.018	0	5	B
HLA-DRB1	0	0.813575	0.881	0.323	0	5	B
HLA-DPB1	0	0.81143	0.827	0.294	0	5	B
CD79A	0	0.800153	0.659	0.025	0	5	B
HLA-DPA1	0	0.710237	0.778	0.253	0	5	B
RALGPS2	0	0.689056	0.581	0.035	0	5	B
LTB	0	0.666587	0.728	0.247	0	5	B
PAX5	0	0.660606	0.546	0.009	0	5	B
BIRC3	0	0.656219	0.607	0.151	0	5	B
SWAP70	0	0.623754	0.581	0.09	0	5	B
CD79B	0	0.60734	0.526	0.04	0	5	B
CD22	0	0.598093	0.485	0.008	0	5	B
IGHD	0	0.550707	0.391	0.006	0	5	B
RPS11	0	0.550632	0.982	0.891	0	5	B
RPS5	0	0.53574	0.909	0.656	0	5	B
TTN	0	0.517152	0.374	0.108	0	5	B
RPS8	0	0.483846	0.932	0.747	0	5	B
HLA-DQA1	0	0.477464	0.488	0.065	0	5	B
FCRL1	0	0.473988	0.401	0.005	0	5	B
RPL13A	0	0.462197	0.965	0.822	0	5	B
FAM129C	0	0.456346	0.394	0.01	0	5	B
MT-ND4	0	0.445092	0.984	0.919	0	5	B
RPL13	0	0.433055	0.96	0.818	0	5	B
RPS6	0	0.43072	0.985	0.893	0	5	B
HLA-DMB	0	0.429488	0.446	0.09	0	5	B
RPS23	0	0.428299	0.819	0.587	0	5	B
RPS18	0	0.424916	0.92	0.779	0	5	B
RPL18A	0	0.424097	0.819	0.607	0	5	B
RPL18	0	0.421883	0.938	0.794	0	5	B
RPLP2	0	0.420167	0.918	0.736	0	5	B
MT-CO3	0	0.408258	0.953	0.845	0	5	B
CD19	0	0.407786	0.359	0.011	0	5	B
RPL8	0	0.40395	0.929	0.798	0	5	B
WDFY4	0	0.401903	0.409	0.06	0	5	B
RPL11	0	0.398228	0.945	0.81	0	5	B
EEF2	0	0.397991	0.924	0.783	0	5	B
TCF4	0	0.397129	0.386	0.066	0	5	B
CXCR4	0	0.37913	0.487	0.21	0	5	B
MEF2C	0	0.375165	0.399	0.107	0	5	B
HLA-DOA	0	0.370672	0.343	0.025	0	5	B
LINC00926	0	0.369517	0.329	0.005	0	5	B
FAIM3	0	0.365355	0.434	0.122	0	5	B
P2RX5	0	0.357277	0.33	0.023	0	5	B
TCL1A	0	0.350005	0.238	0.005	0	5	B
FCRLA	0	0.345606	0.304	0.004	0	5	B
HLA-DQB1	0	0.345572	0.379	0.07	0	5	B
POU2F2	0	0.335915	0.471	0.2	0	5	B
FCRL5	0	0.334377	0.249	0.025	0	5	B
SPIB	0	0.332715	0.28	0.008	0	5	B
IRF8	0	0.327877	0.399	0.1	0	5	B
FCRL3	0	0.324758	0.3	0.082	0	5	B
ADAM28	0	0.321188	0.288	0.019	0	5	B
CCDC50	0	0.319351	0.337	0.072	0	5	B
HLA-DRB5	0	0.315018	0.448	0.161	0	5	B
GGA2	0	0.308054	0.377	0.112	0	5	B
STX7	0	0.295039	0.374	0.124	0	5	B
2020-03-01	0	0.291529	0.391	0.134	0	5	B
CIITA	0	0.290613	0.308	0.045	0	5	B
HLA-DMA	0	0.288662	0.368	0.098	0	5	B
STRBP	0	0.286184	0.283	0.045	0	5	B
SEL1L3	0	0.28492	0.397	0.137	0	5	B
FCRL2	0	0.282623	0.25	0.006	0	5	B
CXXC5	0	0.279857	0.369	0.113	0	5	B
CD37	0	0.279815	0.349	0.092	0	5	B
ORAI2	0	0.265634	0.33	0.105	0	5	B
PPAPDC1B	0	0.264772	0.256	0.051	0	5	B
BCL11A	0	0.263816	0.262	0.023	0	5	B
SMC6	0	0.255011	0.293	0.088	0	5	B
RPL19	1.313e-301	0.352793	0.949	0.853	3.462e-297	5	B
JUN	2.693e-297	0.431033	0.578	0.307	7.099e-293	5	B
MT-ATP6	8.886e-291	0.36244	0.975	0.905	2.342e-286	5	B
CD69	3.863e-288	0.323536	0.366	0.145	1.018e-283	5	B
BTG1	5.218e-286	0.426252	0.779	0.556	1.375e-281	5	B
RPS20	4.033e-282	0.366094	0.863	0.686	1.063e-277	5	B
MT-CO2	2.541e-280	0.359236	0.968	0.885	6.699e-276	5	B
MT-CYB	2.351e-276	0.378914	0.932	0.809	6.198e-272	5	B
SP140	4.976e-276	0.268998	0.352	0.138	1.312e-271	5	B
RPL34	3.381e-274	0.347435	0.893	0.732	8.913e-270	5	B
SNX2	1.425e-273	0.273467	0.392	0.166	3.756e-269	5	B
RPS2	1.126e-272	0.368088	0.92	0.789	2.967e-268	5	B
MT-CO1	2.742e-270	0.359949	0.987	0.941	7.228e-266	5	B
EZR	4.927e-269	0.391536	0.659	0.421	1.299e-264	5	B
RPS21	3.676e-268	0.347114	0.842	0.655	9.691e-264	5	B
RPL3	1.636e-267	0.336424	0.961	0.851	4.313e-263	5	B
CD52	4.375e-263	0.334227	0.646	0.385	1.153e-258	5	B
PLEKHA2	4.216e-257	0.300094	0.426	0.199	1.111e-252	5	B
RPL12	7.972e-253	0.35192	0.766	0.565	2.102e-248	5	B
GNB2L1	5.166e-245	0.331984	0.902	0.779	1.362e-240	5	B
GLTSCR2	1.978e-236	0.320639	0.756	0.519	5.213e-232	5	B
RPS12	2.935e-229	0.301295	0.924	0.797	7.737e-225	5	B
SYK	1.534e-227	0.33699	0.522	0.283	4.043e-223	5	B
RPS16	4.381e-226	0.309093	0.904	0.769	1.155e-221	5	B
RPL10A	2.802e-224	0.328464	0.796	0.608	7.387e-220	5	B
RPL32	1.035e-220	0.31047	0.801	0.611	2.73e-216	5	B
RPS19	1.616e-220	0.3105	0.91	0.782	4.261e-216	5	B
RPL27A	2.593e-219	0.294737	0.911	0.79	6.836e-215	5	B
RPS27	1.866e-217	0.30855	0.748	0.53	4.919e-213	5	B
RPSAP58	4.474e-217	0.324076	0.697	0.477	1.179e-212	5	B
RPL31	2.082e-215	0.293256	0.932	0.823	5.488e-211	5	B
IL4R	4.318e-206	0.396055	0.319	0.145	1.138e-201	5	B
RPL9	7.797e-205	0.308764	0.756	0.56	2.055e-200	5	B
TSC22D3	1.498e-201	0.33954	0.533	0.319	3.95e-197	5	B
RPLP0	1.363e-197	0.30995	0.826	0.642	3.594e-193	5	B
MT-ND1	2.563e-196	0.307955	0.938	0.854	6.757e-192	5	B
RPS4X	1.758e-195	0.301041	0.894	0.763	4.635e-191	5	B
RPL5	1.664e-190	0.283215	0.814	0.647	4.387e-186	5	B
RPS13	6.598e-190	0.289528	0.835	0.685	1.739e-185	5	B
RPS14	1.262e-187	0.264352	0.948	0.865	3.327e-183	5	B
FOXP1	6.419e-183	0.285355	0.5	0.291	1.692e-178	5	B
RPS3A	3.634e-182	0.285252	0.756	0.569	9.58e-178	5	B
RPS27A	2.799e-180	0.281846	0.796	0.623	7.379e-176	5	B
RPL7A	1.192e-179	0.280186	0.815	0.663	3.141e-175	5	B
MT-ND2	9.963e-173	0.275917	0.91	0.817	2.626e-168	5	B
RPLP1	9.808e-172	0.273503	0.902	0.8	2.586e-167	5	B
RPSA	4.108e-164	0.276019	0.617	0.421	1.083e-159	5	B
RPL4	1.445e-159	0.259948	0.897	0.802	3.809e-155	5	B
PRKCB	3.591e-153	0.27845	0.595	0.404	9.466e-149	5	B
FAU	1.575e-149	0.264784	0.801	0.677	4.153e-145	5	B
RPL35	3.334e-149	0.263232	0.736	0.58	8.789e-145	5	B
RPL35A	5.213e-148	0.256797	0.799	0.661	1.374e-143	5	B
RPL23	2.258e-144	0.265554	0.78	0.642	5.953e-140	5	B
MTRNR2L8	9.139e-144	0.257725	0.957	0.924	2.409e-139	5	B
MT-ND5	7.949e-142	0.253313	0.899	0.8	2.095e-137	5	B
MT-ND3	7.179e-140	0.273717	0.659	0.491	1.893e-135	5	B
RPS28	2.973e-137	0.254658	0.667	0.5	7.837e-133	5	B
MT-ND6	4.369e-131	0.253976	0.783	0.638	1.152e-126	5	B
FOS	0	1.28691	0.976	0.349	0	6	CD14 Monocyte
PSAP	0	1.27809	0.998	0.601	0	6	CD14 Monocyte
CTSS	0	1.23881	0.996	0.468	0	6	CD14 Monocyte
LYZ	0	1.2083	0.969	0.27	0	6	CD14 Monocyte
FCN1	0	1.15343	0.964	0.246	0	6	CD14 Monocyte
HLA-DRA	0	1.02603	0.905	0.285	0	6	CD14 Monocyte
HLA-DRB1	0	0.915604	0.887	0.336	0	6	CD14 Monocyte
FTL	0	0.874758	0.983	0.589	0	6	CD14 Monocyte
CD74	0	0.856539	0.959	0.506	0	6	CD14 Monocyte
FGL2	0	0.848574	0.867	0.266	0	6	CD14 Monocyte
TYROBP	0	0.834165	0.926	0.365	0	6	CD14 Monocyte
DUSP1	0	0.792772	0.837	0.276	0	6	CD14 Monocyte
RGS2	0	0.758611	0.766	0.199	0	6	CD14 Monocyte
TNFAIP2	0	0.758241	0.725	0.126	0	6	CD14 Monocyte
CYBB	0	0.757042	0.917	0.287	0	6	CD14 Monocyte
SAT1	0	0.751922	0.836	0.31	0	6	CD14 Monocyte
CST3	0	0.750987	0.815	0.199	0	6	CD14 Monocyte
AIF1	0	0.737258	0.829	0.221	0	6	CD14 Monocyte
DUSP6	0	0.730006	0.706	0.165	0	6	CD14 Monocyte
VCAN	0	0.697094	0.925	0.264	0	6	CD14 Monocyte
NCF2	0	0.668067	0.814	0.22	0	6	CD14 Monocyte
MPEG1	0	0.66476	0.796	0.217	0	6	CD14 Monocyte
CPVL	0	0.638401	0.665	0.117	0	6	CD14 Monocyte
TKT	0	0.63601	0.839	0.338	0	6	CD14 Monocyte
COTL1	0	0.633312	0.857	0.332	0	6	CD14 Monocyte
HLA-DPA1	0	0.628071	0.707	0.27	0	6	CD14 Monocyte
AMICA1	0	0.61185	0.712	0.193	0	6	CD14 Monocyte
CD14	0	0.605816	0.761	0.19	0	6	CD14 Monocyte
MNDA	0	0.603435	0.806	0.229	0	6	CD14 Monocyte
KLF4	0	0.600829	0.669	0.138	0	6	CD14 Monocyte
HLA-DPB1	0	0.594314	0.71	0.314	0	6	CD14 Monocyte
VIM	0	0.59133	0.923	0.59	0	6	CD14 Monocyte
FOSB	0	0.588195	0.607	0.15	0	6	CD14 Monocyte
TGFBI	0	0.583079	0.614	0.1	0	6	CD14 Monocyte
APLP2	0	0.58206	0.878	0.377	0	6	CD14 Monocyte
MS4A6A	0	0.57893	0.646	0.138	0	6	CD14 Monocyte
HLA-DRB5	0	0.562317	0.565	0.161	0	6	CD14 Monocyte
GRN	0	0.561394	0.812	0.258	0	6	CD14 Monocyte
CFP	0	0.558617	0.638	0.146	0	6	CD14 Monocyte
TNFRSF1B	0	0.552615	0.834	0.39	0	6	CD14 Monocyte
CTSB	0	0.540134	0.813	0.321	0	6	CD14 Monocyte
FCGRT	0	0.524444	0.616	0.135	0	6	CD14 Monocyte
AP1S2	0	0.514665	0.575	0.126	0	6	CD14 Monocyte
TYMP	0	0.506924	0.727	0.238	0	6	CD14 Monocyte
PPP1R15A	0	0.500148	0.683	0.261	0	6	CD14 Monocyte
ZFP36	0	0.495949	0.652	0.248	0	6	CD14 Monocyte
LST1	0	0.484359	0.65	0.159	0	6	CD14 Monocyte
NFKBIA	0	0.483293	0.771	0.442	0	6	CD14 Monocyte
ALDH2	0	0.473353	0.518	0.092	0	6	CD14 Monocyte
PABPC1	0	0.473179	0.976	0.873	0	6	CD14 Monocyte
OAZ1	0	0.471847	0.919	0.636	0	6	CD14 Monocyte
SERPINA1	0	0.461682	0.713	0.201	0	6	CD14 Monocyte
C10orf54	0	0.460142	0.681	0.263	0	6	CD14 Monocyte
JUNB	0	0.456586	0.719	0.328	0	6	CD14 Monocyte
GPX1	0	0.456272	0.697	0.253	0	6	CD14 Monocyte
GSTP1	0	0.456082	0.667	0.285	0	6	CD14 Monocyte
OGFRL1	0	0.450731	0.551	0.149	0	6	CD14 Monocyte
EGR1	0	0.446777	0.363	0.053	0	6	CD14 Monocyte
SULF2	0	0.443115	0.548	0.12	0	6	CD14 Monocyte
CEBPD	0	0.441286	0.576	0.149	0	6	CD14 Monocyte
LAPTM5	0	0.439758	0.908	0.623	0	6	CD14 Monocyte
SOD2	0	0.438019	0.599	0.227	0	6	CD14 Monocyte
KCTD12	0	0.437604	0.586	0.163	0	6	CD14 Monocyte
CD300E	0	0.43581	0.552	0.132	0	6	CD14 Monocyte
CD93	0	0.432818	0.548	0.137	0	6	CD14 Monocyte
CFD	0	0.431956	0.53	0.113	0	6	CD14 Monocyte
SAMHD1	0	0.427837	0.86	0.535	0	6	CD14 Monocyte
CD44	0	0.426529	0.771	0.44	0	6	CD14 Monocyte
IER2	0	0.425726	0.545	0.199	0	6	CD14 Monocyte
SLC25A6	0	0.424302	0.741	0.426	0	6	CD14 Monocyte
DMXL2	0	0.422232	0.496	0.12	0	6	CD14 Monocyte
CSF3R	0	0.421466	0.508	0.102	0	6	CD14 Monocyte
EMILIN2	0	0.415246	0.589	0.168	0	6	CD14 Monocyte
TSPO	0	0.413987	0.685	0.284	0	6	CD14 Monocyte
MAFB	0	0.412065	0.465	0.13	0	6	CD14 Monocyte
KLF10	0	0.40272	0.495	0.135	0	6	CD14 Monocyte
SGK1	0	0.402244	0.455	0.108	0	6	CD14 Monocyte
LRRK2	0	0.399842	0.487	0.13	0	6	CD14 Monocyte
HLA-DQB1	0	0.399728	0.415	0.075	0	6	CD14 Monocyte
ITGB2	0	0.398916	0.949	0.644	0	6	CD14 Monocyte
FGR	0	0.397236	0.648	0.278	0	6	CD14 Monocyte
HLA-DMB	0	0.397032	0.476	0.097	0	6	CD14 Monocyte
SRGN	0	0.396314	0.858	0.515	0	6	CD14 Monocyte
RASSF2	0	0.394399	0.608	0.231	0	6	CD14 Monocyte
LRP1	0	0.39361	0.52	0.126	0	6	CD14 Monocyte
SLC7A7	0	0.392591	0.487	0.101	0	6	CD14 Monocyte
PTAFR	0	0.391036	0.49	0.115	0	6	CD14 Monocyte
WARS	0	0.386191	0.518	0.177	0	6	CD14 Monocyte
PPT1	0	0.38574	0.568	0.195	0	6	CD14 Monocyte
CD36	0	0.383995	0.551	0.157	0	6	CD14 Monocyte
LGALS2	0	0.38361	0.387	0.048	0	6	CD14 Monocyte
CECR1	0	0.382441	0.559	0.201	0	6	CD14 Monocyte
S100A9	0	0.379073	0.958	0.314	0	6	CD14 Monocyte
LTA4H	0	0.377813	0.534	0.186	0	6	CD14 Monocyte
RNF130	0	0.375696	0.53	0.153	0	6	CD14 Monocyte
PLEKHO1	0	0.373607	0.554	0.193	0	6	CD14 Monocyte
ASAH1	0	0.373298	0.551	0.184	0	6	CD14 Monocyte
CD4	0	0.372868	0.509	0.146	0	6	CD14 Monocyte
PLXDC2	0	0.368321	0.48	0.123	0	6	CD14 Monocyte
IGSF6	0	0.367543	0.474	0.109	0	6	CD14 Monocyte
NCF1	0	0.366414	0.452	0.132	0	6	CD14 Monocyte
MARCKS	0	0.364015	0.425	0.093	0	6	CD14 Monocyte
CSF1R	0	0.358424	0.465	0.102	0	6	CD14 Monocyte
LILRB2	0	0.357781	0.556	0.163	0	6	CD14 Monocyte
RAB31	0	0.353442	0.539	0.175	0	6	CD14 Monocyte
ARRB2	0	0.347812	0.575	0.244	0	6	CD14 Monocyte
LYN	0	0.346338	0.648	0.28	0	6	CD14 Monocyte
HLA-DMA	0	0.344022	0.435	0.101	0	6	CD14 Monocyte
CTSH	0	0.343569	0.495	0.158	0	6	CD14 Monocyte
ANXA5	0	0.339641	0.573	0.238	0	6	CD14 Monocyte
ATP6V1B2	0	0.336867	0.485	0.167	0	6	CD14 Monocyte
CRTAP	0	0.336088	0.435	0.112	0	6	CD14 Monocyte
HCK	0	0.328728	0.492	0.142	0	6	CD14 Monocyte
AOAH	0	0.327909	0.495	0.183	0	6	CD14 Monocyte
FCGR2A	0	0.327689	0.447	0.117	0	6	CD14 Monocyte
CLEC7A	0	0.327028	0.419	0.092	0	6	CD14 Monocyte
NPC2	0	0.326996	0.451	0.125	0	6	CD14 Monocyte
GAS7	0	0.32588	0.464	0.146	0	6	CD14 Monocyte
BRI3	0	0.325173	0.468	0.141	0	6	CD14 Monocyte
RXRA	0	0.319754	0.433	0.109	0	6	CD14 Monocyte
FCER1G	0	0.31585	0.519	0.187	0	6	CD14 Monocyte
NAGK	0	0.31542	0.443	0.146	0	6	CD14 Monocyte
CLEC12A	0	0.309395	0.44	0.118	0	6	CD14 Monocyte
FPR1	0	0.308261	0.512	0.164	0	6	CD14 Monocyte
IRAK3	0	0.300919	0.394	0.1	0	6	CD14 Monocyte
LINC00936	0	0.299628	0.337	0.06	0	6	CD14 Monocyte
CCDC88A	0	0.299472	0.449	0.16	0	6	CD14 Monocyte
CTSZ	0	0.29835	0.474	0.162	0	6	CD14 Monocyte
IL13RA1	0	0.294486	0.343	0.053	0	6	CD14 Monocyte
SLC11A1	0	0.293405	0.423	0.124	0	6	CD14 Monocyte
YBX3	0	0.290136	0.426	0.133	0	6	CD14 Monocyte
TLR4	0	0.287468	0.402	0.113	0	6	CD14 Monocyte
PLXNB2	0	0.287376	0.374	0.079	0	6	CD14 Monocyte
PILRA	0	0.287003	0.378	0.089	0	6	CD14 Monocyte
RASSF4	0	0.282222	0.394	0.115	0	6	CD14 Monocyte
CPPED1	0	0.281841	0.379	0.099	0	6	CD14 Monocyte
MEFV	0	0.275597	0.38	0.097	0	6	CD14 Monocyte
CD86	0	0.266859	0.347	0.079	0	6	CD14 Monocyte
MS4A7	0	0.265329	0.315	0.06	0	6	CD14 Monocyte
NFAM1	0	0.262573	0.339	0.074	0	6	CD14 Monocyte
TMEM176B	0	0.260387	0.267	0.053	0	6	CD14 Monocyte
AHR	0	0.259656	0.331	0.086	0	6	CD14 Monocyte
LGALS3	0	0.252011	0.36	0.103	0	6	CD14 Monocyte
IL17RA	2.273e-297	0.320871	0.55	0.234	5.991e-293	6	CD14 Monocyte
C1orf162	6.494e-297	0.263805	0.432	0.155	1.712e-292	6	CD14 Monocyte
NAMPT	6.068e-294	0.274573	0.399	0.136	1.6e-289	6	CD14 Monocyte
SYK	1.028e-293	0.327997	0.619	0.283	2.709e-289	6	CD14 Monocyte
ATP6V0B	3.085e-293	0.297557	0.486	0.196	8.132e-289	6	CD14 Monocyte
CNPY3	3.814e-292	0.297956	0.481	0.194	1.005e-287	6	CD14 Monocyte
MCL1	1.606e-291	0.422337	0.802	0.517	4.233e-287	6	CD14 Monocyte
MEGF9	3.7e-291	0.327519	0.528	0.219	9.752e-287	6	CD14 Monocyte
EIF1	1.082e-290	0.386044	0.903	0.681	2.852e-286	6	CD14 Monocyte
NOTCH2	3.602e-290	0.32441	0.554	0.246	9.496e-286	6	CD14 Monocyte
ARPC1B	6.856e-289	0.376651	0.774	0.452	1.807e-284	6	CD14 Monocyte
TALDO1	2.114e-283	0.287768	0.53	0.223	5.573e-279	6	CD14 Monocyte
GNAI2	1.408e-278	0.373289	0.791	0.491	3.712e-274	6	CD14 Monocyte
GLUL	3.098e-275	0.32657	0.546	0.24	8.166e-271	6	CD14 Monocyte
TUBA1A	3.463e-262	0.332511	0.518	0.233	9.13e-258	6	CD14 Monocyte
SDCBP	7.424e-251	0.2647	0.44	0.177	1.957e-246	6	CD14 Monocyte
KLF6	7.554e-251	0.4159	0.848	0.583	1.991e-246	6	CD14 Monocyte
CASP1	2.621e-245	0.272243	0.463	0.196	6.909e-241	6	CD14 Monocyte
GNS	2.747e-243	0.257081	0.477	0.201	7.243e-239	6	CD14 Monocyte
IL8	3.603e-241	0.26306	0.266	0.077	9.499e-237	6	CD14 Monocyte
CALM2	1.47e-240	0.347372	0.636	0.357	3.875e-236	6	CD14 Monocyte
S100A6	1.333e-239	0.318867	0.778	0.459	3.515e-235	6	CD14 Monocyte
ANXA2	1.637e-239	0.30632	0.647	0.332	4.317e-235	6	CD14 Monocyte
PTPRE	1.981e-235	0.263408	0.467	0.199	5.221e-231	6	CD14 Monocyte
ZFP36L1	6.88e-235	0.30148	0.503	0.232	1.814e-230	6	CD14 Monocyte
ANXA1	3.318e-234	0.394187	0.733	0.439	8.746e-230	6	CD14 Monocyte
ITM2B	1.651e-224	0.334579	0.735	0.465	4.353e-220	6	CD14 Monocyte
NCOA4	1.478e-219	0.279328	0.62	0.331	3.896e-215	6	CD14 Monocyte
MYO1F	2.265e-217	0.298412	0.659	0.364	5.971e-213	6	CD14 Monocyte
LYST	3.048e-212	0.274572	0.589	0.295	8.036e-208	6	CD14 Monocyte
S100A10	6.893e-211	0.288451	0.573	0.295	1.817e-206	6	CD14 Monocyte
ZNF106	2.299e-205	0.291617	0.584	0.306	6.06e-201	6	CD14 Monocyte
RHOA	4.866e-204	0.307429	0.778	0.517	1.283e-199	6	CD14 Monocyte
S100A4	3.174e-203	0.280672	0.737	0.427	8.366e-199	6	CD14 Monocyte
AHNAK	2.391e-197	0.377504	0.972	0.822	6.304e-193	6	CD14 Monocyte
EVI2B	1.485e-193	0.260874	0.499	0.248	3.914e-189	6	CD14 Monocyte
ACTB	2.446e-193	0.287984	0.965	0.786	6.449e-189	6	CD14 Monocyte
JUN	4.367e-182	0.412731	0.559	0.315	1.151e-177	6	CD14 Monocyte
UBC	2.761e-180	0.301826	0.926	0.796	7.279e-176	6	CD14 Monocyte
H2AFY	3.77e-178	0.250985	0.572	0.308	9.938e-174	6	CD14 Monocyte
ZFAND5	6.099e-176	0.262906	0.512	0.268	1.608e-171	6	CD14 Monocyte
ALDOA	2.189e-172	0.278131	0.659	0.398	5.77e-168	6	CD14 Monocyte
GRB2	2.678e-170	0.27859	0.71	0.454	7.059e-166	6	CD14 Monocyte
TMSB4X	7.287e-157	0.266954	0.97	0.874	1.921e-152	6	CD14 Monocyte
EIF3C	5.524e-153	0.250327	0.538	0.31	1.456e-148	6	CD14 Monocyte
EEF2	2.97e-151	0.274882	0.924	0.786	7.83e-147	6	CD14 Monocyte
PFDN5	1.487e-147	0.26809	0.725	0.505	3.921e-143	6	CD14 Monocyte
LCP1	4.742e-147	0.259633	0.965	0.823	1.25e-142	6	CD14 Monocyte
MT-ND1	1.642e-138	0.266672	0.948	0.855	4.328e-134	6	CD14 Monocyte
TMSB10	1.051e-133	0.263626	0.964	0.884	2.771e-129	6	CD14 Monocyte
S100A9	0	1.43097	1	0.318	0	7	CD14 Monocyte
VCAN	0	1.38193	0.995	0.267	0	7	CD14 Monocyte
S100A8	0	1.31886	0.999	0.307	0	7	CD14 Monocyte
FCN1	0	1.01028	0.959	0.254	0	7	CD14 Monocyte
FOS	0	0.914178	0.946	0.357	0	7	CD14 Monocyte
CTSS	0	0.863386	0.985	0.474	0	7	CD14 Monocyte
LYZ	0	0.825403	0.963	0.277	0	7	CD14 Monocyte
CD14	0	0.800895	0.843	0.191	0	7	CD14 Monocyte
PSAP	0	0.762422	0.993	0.605	0	7	CD14 Monocyte
CYBB	0	0.705039	0.911	0.294	0	7	CD14 Monocyte
TYROBP	0	0.68747	0.91	0.371	0	7	CD14 Monocyte
AIF1	0	0.651594	0.814	0.228	0	7	CD14 Monocyte
FTL	0	0.647886	0.976	0.593	0	7	CD14 Monocyte
S100A12	0	0.647852	0.752	0.15	0	7	CD14 Monocyte
MNDA	0	0.641999	0.853	0.233	0	7	CD14 Monocyte
VIM	0	0.637179	0.942	0.592	0	7	CD14 Monocyte
TSPO	0	0.629527	0.82	0.281	0	7	CD14 Monocyte
APLP2	0	0.617024	0.9	0.381	0	7	CD14 Monocyte
RGS2	0	0.59624	0.692	0.209	0	7	CD14 Monocyte
TYMP	0	0.582279	0.761	0.242	0	7	CD14 Monocyte
NCF2	0	0.571623	0.785	0.228	0	7	CD14 Monocyte
CD36	0	0.57155	0.675	0.155	0	7	CD14 Monocyte
IL8	0	0.569518	0.454	0.069	0	7	CD14 Monocyte
TKT	0	0.559851	0.839	0.343	0	7	CD14 Monocyte
GRN	0	0.556812	0.801	0.264	0	7	CD14 Monocyte
CTSB	0	0.548199	0.825	0.326	0	7	CD14 Monocyte
MPEG1	0	0.532512	0.739	0.226	0	7	CD14 Monocyte
DUSP1	0	0.527221	0.727	0.288	0	7	CD14 Monocyte
PLBD1	0	0.511413	0.709	0.177	0	7	CD14 Monocyte
FGL2	0	0.510463	0.744	0.279	0	7	CD14 Monocyte
SRGN	0	0.504361	0.888	0.517	0	7	CD14 Monocyte
DUSP6	0	0.504189	0.598	0.176	0	7	CD14 Monocyte
KLF4	0	0.497796	0.586	0.147	0	7	CD14 Monocyte
S100A6	0	0.489237	0.869	0.457	0	7	CD14 Monocyte
SAT1	0	0.488455	0.749	0.32	0	7	CD14 Monocyte
SOD2	0	0.488388	0.626	0.23	0	7	CD14 Monocyte
MAFB	0	0.469856	0.511	0.131	0	7	CD14 Monocyte
RNA18S5	0	0.469071	1	1	0	7	CD14 Monocyte
NAMPT	0	0.468341	0.547	0.131	0	7	CD14 Monocyte
FPR1	0	0.462154	0.611	0.162	0	7	CD14 Monocyte
PKM	0	0.461843	0.819	0.418	0	7	CD14 Monocyte
FOSB	0	0.457084	0.566	0.156	0	7	CD14 Monocyte
SLC2A3	0	0.456058	0.607	0.218	0	7	CD14 Monocyte
PPP1R15A	0	0.440214	0.65	0.266	0	7	CD14 Monocyte
MS4A6A	0	0.438999	0.583	0.146	0	7	CD14 Monocyte
CTSD	0	0.438898	0.653	0.243	0	7	CD14 Monocyte
COTL1	0	0.428048	0.797	0.34	0	7	CD14 Monocyte
CD300E	0	0.427994	0.535	0.137	0	7	CD14 Monocyte
RAB31	0	0.427473	0.612	0.175	0	7	CD14 Monocyte
GPX1	0	0.426039	0.698	0.258	0	7	CD14 Monocyte
S100A4	0	0.420151	0.807	0.427	0	7	CD14 Monocyte
GLUL	0	0.412561	0.599	0.241	0	7	CD14 Monocyte
ZFP36	0	0.404682	0.6	0.255	0	7	CD14 Monocyte
PTAFR	0	0.397921	0.485	0.119	0	7	CD14 Monocyte
LRRK2	0	0.387673	0.495	0.133	0	7	CD14 Monocyte
CDC42EP3	0	0.387481	0.576	0.229	0	7	CD14 Monocyte
EMILIN2	0	0.387318	0.564	0.173	0	7	CD14 Monocyte
SERPINA1	0	0.3797	0.667	0.209	0	7	CD14 Monocyte
SOCS3	0	0.379136	0.474	0.137	0	7	CD14 Monocyte
CFP	0	0.377388	0.54	0.156	0	7	CD14 Monocyte
TGFBI	0	0.370357	0.467	0.112	0	7	CD14 Monocyte
NAMPTL	0	0.367322	0.434	0.1	0	7	CD14 Monocyte
CST3	0	0.362989	0.656	0.213	0	7	CD14 Monocyte
TALDO1	0	0.362971	0.588	0.223	0	7	CD14 Monocyte
KCTD12	0	0.359185	0.55	0.169	0	7	CD14 Monocyte
FCGR1A	0	0.354083	0.429	0.072	0	7	CD14 Monocyte
CD93	0	0.353994	0.511	0.143	0	7	CD14 Monocyte
AMICA1	0	0.351397	0.569	0.205	0	7	CD14 Monocyte
TNFAIP2	0	0.34383	0.489	0.144	0	7	CD14 Monocyte
LST1	0	0.343305	0.554	0.169	0	7	CD14 Monocyte
CTSH	0	0.342234	0.498	0.162	0	7	CD14 Monocyte
PGD	0	0.342178	0.52	0.169	0	7	CD14 Monocyte
HCK	0	0.341139	0.499	0.145	0	7	CD14 Monocyte
GAS7	0	0.338974	0.485	0.148	0	7	CD14 Monocyte
CEBPD	0	0.329032	0.488	0.158	0	7	CD14 Monocyte
FCGRT	0	0.323279	0.481	0.147	0	7	CD14 Monocyte
NAIP	0	0.322393	0.432	0.123	0	7	CD14 Monocyte
LRP1	0	0.322385	0.477	0.133	0	7	CD14 Monocyte
ACSL1	0	0.318041	0.435	0.124	0	7	CD14 Monocyte
TRIB1	0	0.314051	0.403	0.114	0	7	CD14 Monocyte
CYP1B1	0	0.313439	0.372	0.084	0	7	CD14 Monocyte
SGK1	0	0.307543	0.399	0.115	0	7	CD14 Monocyte
SULF2	0	0.304067	0.438	0.13	0	7	CD14 Monocyte
PLXDC2	0	0.294884	0.434	0.129	0	7	CD14 Monocyte
CLEC12A	0	0.294586	0.432	0.122	0	7	CD14 Monocyte
CSF3R	0	0.287909	0.411	0.111	0	7	CD14 Monocyte
F13A1	0	0.28765	0.338	0.072	0	7	CD14 Monocyte
ALDH2	0	0.286469	0.396	0.102	0	7	CD14 Monocyte
TLR4	0	0.283397	0.42	0.115	0	7	CD14 Monocyte
IGSF6	0	0.280749	0.409	0.116	0	7	CD14 Monocyte
DYSF	0	0.279123	0.392	0.097	0	7	CD14 Monocyte
SORT1	0	0.268243	0.359	0.089	0	7	CD14 Monocyte
FCGR1B	0	0.266976	0.327	0.058	0	7	CD14 Monocyte
THBS1	0	0.250962	0.194	0.031	0	7	CD14 Monocyte
MEGF9	2.308e-307	0.338317	0.568	0.22	6.083e-303	7	CD14 Monocyte
ACTB	2.706e-306	0.423285	0.98	0.787	7.133e-302	7	CD14 Monocyte
LILRB2	5.276e-306	0.297329	0.499	0.17	1.391e-301	7	CD14 Monocyte
RNF130	1.144e-303	0.301768	0.468	0.16	3.015e-299	7	CD14 Monocyte
CTSZ	3.272e-303	0.285702	0.479	0.165	8.627e-299	7	CD14 Monocyte
DMXL2	4.326e-302	0.274046	0.416	0.128	1.14e-297	7	CD14 Monocyte
CPVL	5.626e-302	0.279254	0.428	0.134	1.483e-297	7	CD14 Monocyte
LGALS1	1.01e-301	0.36119	0.621	0.26	2.663e-297	7	CD14 Monocyte
BRI3	1.047e-291	0.271802	0.438	0.146	2.76e-287	7	CD14 Monocyte
AP1S2	3.182e-290	0.293437	0.422	0.139	8.387e-286	7	CD14 Monocyte
IL17RA	2.929e-287	0.331615	0.578	0.236	7.721e-283	7	CD14 Monocyte
GLIPR2	3.744e-287	0.327771	0.538	0.215	9.868e-283	7	CD14 Monocyte
LTA4H	9.805e-284	0.329298	0.5	0.191	2.585e-279	7	CD14 Monocyte
ITGB2	1.651e-283	0.420793	0.937	0.647	4.352e-279	7	CD14 Monocyte
ITGAM	1.103e-267	0.339634	0.572	0.242	2.906e-263	7	CD14 Monocyte
RASSF2	3.929e-265	0.315383	0.568	0.237	1.036e-260	7	CD14 Monocyte
EGR1	3.946e-263	0.259714	0.257	0.062	1.04e-258	7	CD14 Monocyte
ANXA2	8.131e-261	0.352844	0.685	0.333	2.143e-256	7	CD14 Monocyte
MCL1	1.489e-259	0.454547	0.797	0.52	3.926e-255	7	CD14 Monocyte
CKAP4	1.881e-257	0.259868	0.442	0.156	4.959e-253	7	CD14 Monocyte
METTL9	2.193e-247	0.295163	0.501	0.205	5.78e-243	7	CD14 Monocyte
OAZ1	8.529e-247	0.379958	0.905	0.639	2.248e-242	7	CD14 Monocyte
SERPINB1	1.495e-242	0.31477	0.613	0.286	3.942e-238	7	CD14 Monocyte
NFKBIA	4.544e-241	0.444629	0.76	0.446	1.198e-236	7	CD14 Monocyte
CCDC88A	1.312e-239	0.268253	0.441	0.163	3.458e-235	7	CD14 Monocyte
CD63	1.235e-236	0.320791	0.609	0.288	3.256e-232	7	CD14 Monocyte
LYN	6.736e-232	0.295526	0.618	0.286	1.776e-227	7	CD14 Monocyte
NCF1	7.601e-226	0.262952	0.388	0.138	2.004e-221	7	CD14 Monocyte
LAP3	2.118e-223	0.28694	0.425	0.165	5.585e-219	7	CD14 Monocyte
SDCBP	2.171e-222	0.255727	0.45	0.179	5.723e-218	7	CD14 Monocyte
HLA-DRA	2.007e-219	0.252843	0.657	0.304	5.291e-215	7	CD14 Monocyte
WARS	4.886e-219	0.302	0.454	0.184	1.288e-214	7	CD14 Monocyte
ARPC1B	5.051e-217	0.335325	0.771	0.455	1.332e-212	7	CD14 Monocyte
GAPDH	2.401e-215	0.306544	0.62	0.311	6.329e-211	7	CD14 Monocyte
S100A10	1e-209	0.329413	0.595	0.296	2.637e-205	7	CD14 Monocyte
SYK	1.626e-208	0.268217	0.61	0.287	4.287e-204	7	CD14 Monocyte
C10orf54	1.59e-196	0.273392	0.572	0.273	4.193e-192	7	CD14 Monocyte
MT-RNR1	7.846e-195	0.293954	1	0.993	2.068e-190	7	CD14 Monocyte
ANXA1	3.271e-191	0.327592	0.752	0.441	8.622e-187	7	CD14 Monocyte
FGR	1.707e-190	0.272536	0.583	0.285	4.499e-186	7	CD14 Monocyte
TUBA1A	6.203e-190	0.295928	0.502	0.236	1.635e-185	7	CD14 Monocyte
PLEKHO1	3.713e-181	0.250737	0.454	0.201	9.788e-177	7	CD14 Monocyte
ALDOA	1.41e-177	0.304863	0.679	0.399	3.718e-173	7	CD14 Monocyte
GRB2	3.259e-173	0.310427	0.723	0.456	8.59e-169	7	CD14 Monocyte
TMSB10	1.255e-171	0.327344	0.965	0.884	3.308e-167	7	CD14 Monocyte
ENO1	3.507e-171	0.312399	0.784	0.522	9.245e-167	7	CD14 Monocyte
KLF6	1.14e-164	0.337686	0.841	0.586	3.006e-160	7	CD14 Monocyte
LAPTM5	1.837e-159	0.293516	0.865	0.628	4.843e-155	7	CD14 Monocyte
PIM1	6.876e-148	0.281067	0.526	0.282	1.813e-143	7	CD14 Monocyte
SAMHD1	9.812e-143	0.289301	0.803	0.541	2.587e-138	7	CD14 Monocyte
RNA28S5	1.601e-140	0.297979	1	1	4.22e-136	7	CD14 Monocyte
CD44	5.02e-137	0.289172	0.693	0.448	1.323e-132	7	CD14 Monocyte
FYB	1.137e-129	0.284601	0.733	0.484	2.998e-125	7	CD14 Monocyte
IRF1	3.409e-121	0.260336	0.482	0.268	8.986e-117	7	CD14 Monocyte
S100A8	0	2.26254	1	0.319	0	8	CD14 Monocyte
S100A9	0	2.19219	1	0.33	0	8	CD14 Monocyte
S100A12	0	1.69161	0.967	0.154	0	8	CD14 Monocyte
VCAN	0	1.58211	0.996	0.28	0	8	CD14 Monocyte
PLBD1	0	1.2946	0.94	0.179	0	8	CD14 Monocyte
LYZ	0	1.25021	0.991	0.288	0	8	CD14 Monocyte
FCN1	0	1.152	0.985	0.265	0	8	CD14 Monocyte
MNDA	0	1.06576	0.954	0.24	0	8	CD14 Monocyte
APLP2	0	1.00306	0.972	0.388	0	8	CD14 Monocyte
CYBB	0	1.0009	0.969	0.303	0	8	CD14 Monocyte
VIM	0	0.957526	0.988	0.597	0	8	CD14 Monocyte
CTSS	0	0.931268	0.99	0.483	0	8	CD14 Monocyte
GRN	0	0.929133	0.941	0.269	0	8	CD14 Monocyte
NCF2	0	0.90731	0.926	0.233	0	8	CD14 Monocyte
CD14	0	0.897168	0.906	0.201	0	8	CD14 Monocyte
TSPO	0	0.893037	0.908	0.288	0	8	CD14 Monocyte
CYP1B1	0	0.891844	0.7	0.078	0	8	CD14 Monocyte
FTL	0	0.890254	0.992	0.6	0	8	CD14 Monocyte
CTSD	0	0.878322	0.879	0.243	0	8	CD14 Monocyte
TKT	0	0.872305	0.945	0.349	0	8	CD14 Monocyte
CLU	0	0.859397	0.785	0.108	0	8	CD14 Monocyte
FOS	0	0.836471	0.957	0.367	0	8	CD14 Monocyte
PKM	0	0.830385	0.943	0.421	0	8	CD14 Monocyte
PSAP	0	0.824335	0.997	0.612	0	8	CD14 Monocyte
S100A6	0	0.811604	0.954	0.462	0	8	CD14 Monocyte
CTSB	0	0.805315	0.908	0.332	0	8	CD14 Monocyte
LGALS1	0	0.780567	0.826	0.259	0	8	CD14 Monocyte
TYROBP	0	0.742486	0.953	0.379	0	8	CD14 Monocyte
CD36	0	0.737961	0.78	0.16	0	8	CD14 Monocyte
FPR1	0	0.734886	0.792	0.164	0	8	CD14 Monocyte
S100A4	0	0.720643	0.919	0.43	0	8	CD14 Monocyte
ITGB2	0	0.707468	0.984	0.651	0	8	CD14 Monocyte
MEGF9	0	0.705066	0.802	0.219	0	8	CD14 Monocyte
SELL	0	0.703364	0.896	0.452	0	8	CD14 Monocyte
SRGN	0	0.685461	0.954	0.521	0	8	CD14 Monocyte
SERPINB1	0	0.682217	0.819	0.285	0	8	CD14 Monocyte
ACTB	0	0.656839	0.993	0.79	0	8	CD14 Monocyte
AIF1	0	0.640488	0.853	0.237	0	8	CD14 Monocyte
PGD	0	0.613145	0.736	0.168	0	8	CD14 Monocyte
RAB31	0	0.608058	0.721	0.179	0	8	CD14 Monocyte
SERPINA1	0	0.605907	0.785	0.213	0	8	CD14 Monocyte
CKAP4	0	0.599291	0.692	0.153	0	8	CD14 Monocyte
C19orf59	0	0.597518	0.601	0.063	0	8	CD14 Monocyte
IL17RA	0	0.59001	0.769	0.235	0	8	CD14 Monocyte
ANXA2	0	0.585143	0.827	0.334	0	8	CD14 Monocyte
CD63	0	0.578318	0.781	0.288	0	8	CD14 Monocyte
OAZ1	0	0.575469	0.972	0.642	0	8	CD14 Monocyte
DYSF	0	0.574758	0.624	0.094	0	8	CD14 Monocyte
ARPC1B	0	0.573558	0.89	0.457	0	8	CD14 Monocyte
RNASE2	0	0.571279	0.563	0.076	0	8	CD14 Monocyte
EMILIN2	0	0.568092	0.73	0.175	0	8	CD14 Monocyte
ENO1	0	0.568034	0.902	0.523	0	8	CD14 Monocyte
ANXA1	0	0.56462	0.874	0.442	0	8	CD14 Monocyte
KCTD12	0	0.562559	0.699	0.171	0	8	CD14 Monocyte
LILRB2	0	0.55829	0.712	0.169	0	8	CD14 Monocyte
PTAFR	0	0.552447	0.621	0.121	0	8	CD14 Monocyte
SLC11A1	0	0.540612	0.625	0.125	0	8	CD14 Monocyte
ITGAM	0	0.539875	0.725	0.243	0	8	CD14 Monocyte
TALDO1	0	0.539343	0.728	0.225	0	8	CD14 Monocyte
CDC42EP3	0	0.537507	0.703	0.231	0	8	CD14 Monocyte
S100A10	0	0.53478	0.737	0.297	0	8	CD14 Monocyte
SLC2A3	0	0.531785	0.694	0.222	0	8	CD14 Monocyte
METTL9	0	0.51798	0.666	0.205	0	8	CD14 Monocyte
LTA4H	0	0.515137	0.669	0.191	0	8	CD14 Monocyte
AMICA1	0	0.513933	0.689	0.208	0	8	CD14 Monocyte
RASSF2	0	0.507426	0.715	0.238	0	8	CD14 Monocyte
ALDOA	0	0.503478	0.817	0.4	0	8	CD14 Monocyte
C10orf54	0	0.500411	0.743	0.272	0	8	CD14 Monocyte
ANPEP	0	0.495737	0.54	0.089	0	8	CD14 Monocyte
RGS2	0	0.494484	0.661	0.218	0	8	CD14 Monocyte
COTL1	0	0.493908	0.855	0.346	0	8	CD14 Monocyte
CD93	0	0.492565	0.641	0.145	0	8	CD14 Monocyte
TYMP	0	0.490768	0.758	0.251	0	8	CD14 Monocyte
MS4A6A	0	0.483444	0.646	0.152	0	8	CD14 Monocyte
DUSP6	0	0.482018	0.628	0.183	0	8	CD14 Monocyte
CST3	0	0.472366	0.742	0.218	0	8	CD14 Monocyte
HP	0	0.467553	0.419	0.027	0	8	CD14 Monocyte
CTSA	0	0.463456	0.614	0.146	0	8	CD14 Monocyte
GCA	0	0.461755	0.535	0.098	0	8	CD14 Monocyte
MPEG1	0	0.459257	0.716	0.235	0	8	CD14 Monocyte
F5	0	0.456318	0.497	0.071	0	8	CD14 Monocyte
CFP	0	0.455485	0.622	0.161	0	8	CD14 Monocyte
CAPG	0	0.451994	0.581	0.117	0	8	CD14 Monocyte
ACSL1	0	0.45109	0.552	0.126	0	8	CD14 Monocyte
CLEC12A	0	0.444966	0.557	0.123	0	8	CD14 Monocyte
PADI4	0	0.442783	0.463	0.048	0	8	CD14 Monocyte
C5AR1	0	0.432108	0.504	0.101	0	8	CD14 Monocyte
GLIPR2	0	0.431746	0.65	0.217	0	8	CD14 Monocyte
CR1	0	0.431697	0.489	0.08	0	8	CD14 Monocyte
MSRB1	0	0.423701	0.515	0.103	0	8	CD14 Monocyte
GPX1	0	0.421323	0.716	0.265	0	8	CD14 Monocyte
CD55	0	0.418918	0.579	0.173	0	8	CD14 Monocyte
LRRK2	0	0.417166	0.54	0.138	0	8	CD14 Monocyte
FCER1G	0	0.417068	0.626	0.192	0	8	CD14 Monocyte
GAS7	0	0.414846	0.56	0.152	0	8	CD14 Monocyte
CTSH	0	0.413283	0.57	0.165	0	8	CD14 Monocyte
IL8	0	0.411848	0.384	0.078	0	8	CD14 Monocyte
CEBPD	0	0.407322	0.572	0.161	0	8	CD14 Monocyte
PLXDC2	0	0.402266	0.539	0.131	0	8	CD14 Monocyte
NCF1	0	0.401501	0.528	0.138	0	8	CD14 Monocyte
MAFB	0	0.400888	0.523	0.137	0	8	CD14 Monocyte
BST1	0	0.400382	0.491	0.085	0	8	CD14 Monocyte
S100A11	0	0.397911	0.543	0.136	0	8	CD14 Monocyte
ASGR2	0	0.395134	0.416	0.052	0	8	CD14 Monocyte
LRP1	0	0.393282	0.532	0.137	0	8	CD14 Monocyte
HCK	0	0.388139	0.563	0.149	0	8	CD14 Monocyte
RTN3	0	0.386003	0.573	0.179	0	8	CD14 Monocyte
CES1	0	0.384049	0.393	0.057	0	8	CD14 Monocyte
TLR4	0	0.382535	0.509	0.117	0	8	CD14 Monocyte
CTSZ	0	0.37881	0.571	0.168	0	8	CD14 Monocyte
RNF130	0	0.373313	0.558	0.163	0	8	CD14 Monocyte
SCPEP1	0	0.371354	0.491	0.116	0	8	CD14 Monocyte
NFE2	0	0.367874	0.447	0.067	0	8	CD14 Monocyte
CREB5	0	0.363119	0.429	0.064	0	8	CD14 Monocyte
CSTA	0	0.36037	0.451	0.077	0	8	CD14 Monocyte
IGSF6	0	0.351001	0.468	0.119	0	8	CD14 Monocyte
TNFSF13B	0	0.346877	0.473	0.117	0	8	CD14 Monocyte
NCF4	0	0.344222	0.434	0.088	0	8	CD14 Monocyte
GM2A	0	0.3328	0.443	0.114	0	8	CD14 Monocyte
SIRPA	0	0.331664	0.424	0.091	0	8	CD14 Monocyte
FCGR1A	0	0.328988	0.413	0.079	0	8	CD14 Monocyte
CSF3R	0	0.326012	0.459	0.114	0	8	CD14 Monocyte
AQP9	0	0.324668	0.396	0.06	0	8	CD14 Monocyte
PYGL	0	0.318578	0.412	0.083	0	8	CD14 Monocyte
C19orf38	0	0.307467	0.401	0.084	0	8	CD14 Monocyte
RETN	0	0.303386	0.288	0.033	0	8	CD14 Monocyte
HIP1	0	0.302845	0.347	0.071	0	8	CD14 Monocyte
LILRA5	0	0.293514	0.367	0.069	0	8	CD14 Monocyte
MARC1	0	0.281412	0.305	0.031	0	8	CD14 Monocyte
FAM198B	0	0.278882	0.348	0.07	0	8	CD14 Monocyte
SLC16A3	0	0.27307	0.361	0.073	0	8	CD14 Monocyte
CRISPLD2	0	0.264705	0.306	0.052	0	8	CD14 Monocyte
QPCT	0	0.262428	0.302	0.038	0	8	CD14 Monocyte
GLT1D1	0	0.251425	0.3	0.048	0	8	CD14 Monocyte
KLF4	3.405e-306	0.360264	0.538	0.157	8.977e-302	8	CD14 Monocyte
SKAP2	7.774e-306	0.372518	0.55	0.172	2.049e-301	8	CD14 Monocyte
PLAUR	1.143e-304	0.260794	0.342	0.071	3.012e-300	8	CD14 Monocyte
LST1	1.206e-304	0.351694	0.575	0.175	3.178e-300	8	CD14 Monocyte
TIMP2	1.262e-304	0.288565	0.397	0.093	3.327e-300	8	CD14 Monocyte
ALDH2	1.164e-302	0.322619	0.428	0.107	3.069e-298	8	CD14 Monocyte
CCR1	6.301e-302	0.28108	0.378	0.086	1.661e-297	8	CD14 Monocyte
SULF2	7.23e-302	0.336522	0.488	0.134	1.906e-297	8	CD14 Monocyte
FOSB	3.784e-301	0.382211	0.543	0.164	9.974e-297	8	CD14 Monocyte
MAPK14	5.648e-300	0.415378	0.557	0.183	1.489e-295	8	CD14 Monocyte
CCR2	9.476e-299	0.335161	0.45	0.118	2.498e-294	8	CD14 Monocyte
BRI3	2.401e-297	0.344321	0.507	0.149	6.33e-293	8	CD14 Monocyte
HK3	3.559e-296	0.261135	0.331	0.069	9.381e-292	8	CD14 Monocyte
MEFV	2.112e-295	0.297626	0.416	0.104	5.567e-291	8	CD14 Monocyte
NFAM1	8.731e-295	0.275553	0.359	0.08	2.302e-290	8	CD14 Monocyte
VNN2	9.492e-295	0.325117	0.382	0.09	2.502e-290	8	CD14 Monocyte
PTPRE	3.281e-289	0.387988	0.596	0.202	8.649e-285	8	CD14 Monocyte
H2AFY	1.998e-285	0.442898	0.728	0.31	5.266e-281	8	CD14 Monocyte
SAMHD1	6.729e-282	0.52585	0.921	0.542	1.774e-277	8	CD14 Monocyte
CCDC88A	3.084e-279	0.361654	0.527	0.166	8.129e-275	8	CD14 Monocyte
FAM101B	1.295e-278	0.406733	0.5	0.157	3.413e-274	8	CD14 Monocyte
FGR	5.798e-278	0.418116	0.71	0.286	1.528e-273	8	CD14 Monocyte
SYK	6.937e-271	0.433342	0.707	0.289	1.829e-266	8	CD14 Monocyte
CD300E	2.025e-269	0.366076	0.491	0.145	5.339e-265	8	CD14 Monocyte
FES	9.475e-264	0.256233	0.361	0.087	2.498e-259	8	CD14 Monocyte
BLVRB	1.148e-261	0.276427	0.4	0.105	3.025e-257	8	CD14 Monocyte
FBXL5	7.821e-261	0.359801	0.57	0.202	2.062e-256	8	CD14 Monocyte
SIRPB1	9.826e-261	0.254423	0.354	0.085	2.59e-256	8	CD14 Monocyte
IRS2	1.918e-260	0.313132	0.409	0.111	5.057e-256	8	CD14 Monocyte
BASP1	2.399e-258	0.257165	0.34	0.079	6.323e-254	8	CD14 Monocyte
ATP6V1B2	5.403e-257	0.344674	0.526	0.175	1.424e-252	8	CD14 Monocyte
LAPTM5	1.373e-256	0.476395	0.941	0.63	3.62e-252	8	CD14 Monocyte
GAPDH	1.086e-253	0.414998	0.714	0.314	2.864e-249	8	CD14 Monocyte
FGL2	5.46e-253	0.374499	0.734	0.287	1.439e-248	8	CD14 Monocyte
LAT2	1.03e-251	0.315278	0.481	0.151	2.716e-247	8	CD14 Monocyte
IFNGR2	5.794e-250	0.253233	0.333	0.079	1.527e-245	8	CD14 Monocyte
MYADM	1.02e-248	0.28964	0.372	0.098	2.69e-244	8	CD14 Monocyte
MYL6	1.187e-246	0.457416	0.961	0.702	3.128e-242	8	CD14 Monocyte
BCL2A1	1.792e-245	0.260445	0.352	0.088	4.724e-241	8	CD14 Monocyte
GNS	4.568e-243	0.346918	0.57	0.206	1.204e-238	8	CD14 Monocyte
TLR2	1.591e-240	0.255984	0.364	0.094	4.194e-236	8	CD14 Monocyte
PPP1R15A	4.128e-238	0.415339	0.652	0.273	1.088e-233	8	CD14 Monocyte
ALOX5	3.132e-237	0.277492	0.407	0.115	8.257e-233	8	CD14 Monocyte
GAA	8.873e-236	0.25394	0.365	0.096	2.339e-231	8	CD14 Monocyte
2020-03-01	1.283e-230	0.301728	0.459	0.146	3.381e-226	8	CD14 Monocyte
GRB2	9.89e-230	0.443909	0.823	0.457	2.607e-225	8	CD14 Monocyte
SDCBP	1.823e-229	0.318027	0.517	0.181	4.807e-225	8	CD14 Monocyte
RXRA	1.629e-228	0.273638	0.408	0.119	4.294e-224	8	CD14 Monocyte
LYN	1.835e-227	0.35688	0.687	0.289	4.836e-223	8	CD14 Monocyte
PYCARD	3.031e-227	0.280941	0.42	0.128	7.99e-223	8	CD14 Monocyte
LCP1	4.808e-227	0.453106	0.99	0.827	1.267e-222	8	CD14 Monocyte
KIAA0930	5.815e-223	0.290985	0.446	0.143	1.533e-218	8	CD14 Monocyte
DMXL2	5.86e-223	0.283107	0.435	0.133	1.545e-218	8	CD14 Monocyte
CTNNA1	8.681e-223	0.294109	0.457	0.148	2.288e-218	8	CD14 Monocyte
DUSP1	1.713e-222	0.358598	0.702	0.296	4.516e-218	8	CD14 Monocyte
IRAK3	2.108e-220	0.26026	0.383	0.108	5.558e-216	8	CD14 Monocyte
TNFAIP2	3.714e-220	0.269661	0.475	0.151	9.791e-216	8	CD14 Monocyte
LMNB1	1.049e-215	0.275772	0.398	0.119	2.766e-211	8	CD14 Monocyte
LYST	1.162e-211	0.361462	0.68	0.3	3.064e-207	8	CD14 Monocyte
ACTG1	5.499e-211	0.434663	0.96	0.724	1.45e-206	8	CD14 Monocyte
ANXA5	3.6e-206	0.345676	0.596	0.247	9.49e-202	8	CD14 Monocyte
FCGRT	9.277e-206	0.270488	0.462	0.154	2.446e-201	8	CD14 Monocyte
FCGR2A	1.661e-205	0.265098	0.411	0.128	4.378e-201	8	CD14 Monocyte
TIMP1	4.219e-204	0.254294	0.393	0.12	1.112e-199	8	CD14 Monocyte
NAMPT	1.857e-203	0.289887	0.435	0.142	4.896e-199	8	CD14 Monocyte
AGTRAP	4.979e-202	0.253598	0.375	0.113	1.313e-197	8	CD14 Monocyte
JUN	6.035e-198	0.43698	0.674	0.318	1.591e-193	8	CD14 Monocyte
RTN4	5.552e-195	0.323016	0.627	0.278	1.464e-190	8	CD14 Monocyte
DPYD	5.66e-195	0.270188	0.404	0.131	1.492e-190	8	CD14 Monocyte
MYO1F	1.518e-194	0.357336	0.746	0.37	4.003e-190	8	CD14 Monocyte
THEMIS2	5.741e-191	0.272344	0.468	0.168	1.513e-186	8	CD14 Monocyte
RHOG	2.727e-190	0.27565	0.473	0.173	7.188e-186	8	CD14 Monocyte
PPT1	1.814e-187	0.299147	0.527	0.206	4.781e-183	8	CD14 Monocyte
RAC1	5.378e-186	0.327544	0.593	0.263	1.418e-181	8	CD14 Monocyte
NAIP	8.262e-186	0.266284	0.396	0.13	2.178e-181	8	CD14 Monocyte
PLXNC1	1.615e-185	0.298702	0.457	0.165	4.257e-181	8	CD14 Monocyte
ZFAND5	2.173e-180	0.321577	0.605	0.271	5.729e-176	8	CD14 Monocyte
CORO1C	5.292e-180	0.252909	0.425	0.146	1.395e-175	8	CD14 Monocyte
PICALM	9.256e-177	0.311552	0.57	0.249	2.44e-172	8	CD14 Monocyte
ARPC5	1.162e-171	0.373714	0.817	0.486	3.062e-167	8	CD14 Monocyte
PLAC8	2.942e-171	0.380962	0.669	0.342	7.754e-167	8	CD14 Monocyte
FKBP15	2.134e-170	0.267576	0.465	0.177	5.626e-166	8	CD14 Monocyte
IFITM3	1.194e-168	0.288762	0.615	0.269	3.149e-164	8	CD14 Monocyte
TPM3	2.426e-167	0.382668	0.915	0.657	6.396e-163	8	CD14 Monocyte
IL6R	2.874e-167	0.284002	0.489	0.194	7.577e-163	8	CD14 Monocyte
GLUL	4.008e-167	0.295004	0.573	0.248	1.057e-162	8	CD14 Monocyte
FAM129A	3.604e-166	0.306271	0.525	0.221	9.5e-162	8	CD14 Monocyte
SH3BGRL3	1.312e-165	0.317003	0.632	0.307	3.458e-161	8	CD14 Monocyte
ATP6V0B	2.997e-165	0.282213	0.496	0.203	7.9e-161	8	CD14 Monocyte
HMGB2	2.985e-164	0.313174	0.55	0.245	7.87e-160	8	CD14 Monocyte
ZNF106	5.452e-163	0.348587	0.635	0.312	1.437e-158	8	CD14 Monocyte
TNFRSF1B	7.66e-159	0.323827	0.761	0.405	2.019e-154	8	CD14 Monocyte
SOD2	6.527e-158	0.312547	0.543	0.239	1.721e-153	8	CD14 Monocyte
SERF2	6.577e-154	0.362768	0.826	0.539	1.734e-149	8	CD14 Monocyte
GNAI2	5.186e-153	0.335611	0.811	0.499	1.367e-148	8	CD14 Monocyte
CAP1	8.137e-153	0.373245	0.874	0.603	2.145e-148	8	CD14 Monocyte
RAB27A	6.054e-148	0.257652	0.468	0.193	1.596e-143	8	CD14 Monocyte
CUX1	1.397e-147	0.253351	0.425	0.164	3.684e-143	8	CD14 Monocyte
SAT1	3.81e-147	0.26207	0.675	0.33	1.004e-142	8	CD14 Monocyte
FERMT3	1.338e-145	0.27502	0.507	0.226	3.528e-141	8	CD14 Monocyte
ARRB2	1.326e-139	0.27725	0.544	0.254	3.495e-135	8	CD14 Monocyte
CYBA	4.35e-136	0.318007	0.714	0.419	1.147e-131	8	CD14 Monocyte
IQGAP1	1.288e-133	0.332197	0.871	0.596	3.397e-129	8	CD14 Monocyte
FYB	2.176e-130	0.332915	0.794	0.487	5.735e-126	8	CD14 Monocyte
KLF6	8.255e-129	0.381827	0.855	0.59	2.176e-124	8	CD14 Monocyte
RHOA	4.801e-128	0.305838	0.814	0.523	1.265e-123	8	CD14 Monocyte
CAST	4.832e-122	0.289585	0.657	0.368	1.274e-117	8	CD14 Monocyte
ARF1	1.907e-120	0.283035	0.695	0.407	5.028e-116	8	CD14 Monocyte
NFKBIA	8.99e-119	0.398426	0.723	0.453	2.37e-114	8	CD14 Monocyte
VASP	1.282e-118	0.256427	0.534	0.264	3.378e-114	8	CD14 Monocyte
LDHA	4.192e-117	0.284786	0.634	0.352	1.105e-112	8	CD14 Monocyte
YWHAB	8.137e-115	0.307495	0.893	0.672	2.145e-110	8	CD14 Monocyte
TMSB10	1.207e-113	0.307922	0.983	0.885	3.182e-109	8	CD14 Monocyte
CCDC69	3.7e-110	0.270232	0.617	0.349	9.754e-106	8	CD14 Monocyte
CD44	4.956e-102	0.294305	0.708	0.452	1.3065e-97	8	CD14 Monocyte
ACTR2	1.404e-100	0.282997	0.846	0.596	3.7022e-96	8	CD14 Monocyte
EMB	2.17e-99	0.250531	0.532	0.284	5.719e-95	8	CD14 Monocyte
LRRFIP1	3.493e-99	0.294678	0.776	0.524	9.2078e-95	8	CD14 Monocyte
ARHGDIB	3.616e-99	0.278906	0.867	0.636	9.533e-95	8	CD14 Monocyte
CFL1	2.6137e-96	0.264875	0.827	0.576	6.8901e-92	8	CD14 Monocyte
GMFG	1.9693e-93	0.256618	0.628	0.375	5.1913e-89	8	CD14 Monocyte
ARPC2	5.7759e-92	0.261974	0.888	0.667	1.5226e-87	8	CD14 Monocyte
IFI27	2.0644e-82	0.273812	0.41	0.191	5.4418e-78	8	CD14 Monocyte
MCL1	4.8318e-77	0.258874	0.75	0.527	1.2737e-72	8	CD14 Monocyte
IGHM	0	4.35334	0.899	0.166	0	9	IgM PB
IGJ	0	1.97098	0.913	0.099	0	9	IgM PB
IGLC3	0	1.90721	0.767	0.195	0	9	IgM PB
IGLC2	0	1.47794	0.664	0.092	0	9	IgM PB
HSP90B1	0	1.31627	0.934	0.542	0	9	IgM PB
AC009501.4	0	1.2255	0.814	0.445	0	9	IgM PB
IGHV3-23	0	1.05252	0.224	0.018	0	9	IgM PB
MZB1	0	0.94413	0.635	0.063	0	9	IgM PB
IGHV3-7	0	0.916602	0.199	0.011	0	9	IgM PB
IGHV3-9	0	0.836214	0.136	0.008	0	9	IgM PB
IGHV3-30	0	0.805339	0.294	0.016	0	9	IgM PB
IGHG1	0	0.78914	0.662	0.113	0	9	IgM PB
XBP1	0	0.741231	0.685	0.236	0	9	IgM PB
IGHV3-33	0	0.727376	0.243	0.015	0	9	IgM PB
PDIA4	0	0.679	0.603	0.188	0	9	IgM PB
IGHG3	0	0.657345	0.519	0.068	0	9	IgM PB
IGKV4-1	0	0.649696	0.149	0.009	0	9	IgM PB
IGHG2	0	0.624597	0.565	0.087	0	9	IgM PB
SEC11C	0	0.573442	0.506	0.121	0	9	IgM PB
ITM2C	0	0.564304	0.502	0.076	0	9	IgM PB
IGHJ6	0	0.500706	0.17	0.016	0	9	IgM PB
ELL2	0	0.498897	0.452	0.068	0	9	IgM PB
IGHG4	0	0.496073	0.577	0.079	0	9	IgM PB
IGHV3-11	0	0.46217	0.136	0.007	0	9	IgM PB
FAM46C	0	0.445222	0.483	0.126	0	9	IgM PB
IGKV3-20	0	0.434418	0.138	0.009	0	9	IgM PB
IGKC	0	0.426196	0.274	0.026	0	9	IgM PB
IGHV4-59	0	0.394064	0.113	0.006	0	9	IgM PB
MKI67	0	0.390969	0.344	0.063	0	9	IgM PB
IGHJ4	0	0.337936	0.168	0.011	0	9	IgM PB
IGLV3-10	3.193e-306	0.491215	0.105	0.006	8.417e-302	9	IgM PB
POU2AF1	1.852e-304	0.260624	0.289	0.05	4.881e-300	9	IgM PB
IGHV3-21	8.716e-296	0.367007	0.116	0.008	2.298e-291	9	IgM PB
CALR	1.028e-292	0.661656	0.731	0.333	2.71e-288	9	IgM PB
IRF4	1.127e-289	0.37094	0.327	0.065	2.971e-285	9	IgM PB
HSPA5	9.469e-289	0.806364	0.859	0.533	2.496e-284	9	IgM PB
SEL1L3	2.218e-276	0.470044	0.496	0.148	5.847e-272	9	IgM PB
TXNDC11	3.753e-269	0.301715	0.34	0.075	9.894e-265	9	IgM PB
UBE2J1	7.265e-265	0.645418	0.63	0.262	1.915e-260	9	IgM PB
LMAN1	1.519e-264	0.474285	0.488	0.151	4.004e-260	9	IgM PB
IGKV1-39	7.833e-252	0.30216	0.116	0.01	2.065e-247	9	IgM PB
IGKV3D-20	2.433e-249	0.314999	0.101	0.007	6.414e-245	9	IgM PB
IGLV2-14	9.968e-249	0.368368	0.107	0.008	2.628e-244	9	IgM PB
RNA28S5	1.115e-247	0.464841	1	1	2.939e-243	9	IgM PB
CD38	1.004e-241	0.323972	0.384	0.1	2.647e-237	9	IgM PB
IGLV1-40	6.673e-217	0.271261	0.104	0.009	1.759e-212	9	IgM PB
PDIA6	4.553e-212	0.482436	0.532	0.207	1.2e-207	9	IgM PB
MANF	5.055e-203	0.311388	0.344	0.095	1.332e-198	9	IgM PB
HYOU1	1.267e-200	0.33577	0.409	0.129	3.341e-196	9	IgM PB
C19orf10	4.823e-196	0.306002	0.371	0.11	1.271e-191	9	IgM PB
MAN1A1	1.796e-190	0.38669	0.459	0.163	4.733e-186	9	IgM PB
RNA18S5	1.545e-182	0.369126	1	1	4.072e-178	9	IgM PB
SSR3	2.681e-160	0.380343	0.467	0.19	7.068e-156	9	IgM PB
SSR4	1.351e-155	0.426731	0.529	0.246	3.561e-151	9	IgM PB
SLAMF7	2.553e-147	0.364958	0.525	0.231	6.731e-143	9	IgM PB
PIM2	5.489e-141	0.285521	0.343	0.117	1.447e-136	9	IgM PB
RRBP1	6.921e-141	0.414206	0.515	0.238	1.824e-136	9	IgM PB
MT-RNR1	2.833e-135	0.354726	1	0.993	7.468e-131	9	IgM PB
DNAJB11	3.48e-133	0.285541	0.387	0.149	9.173e-129	9	IgM PB
ERLEC1	2.4e-128	0.261934	0.337	0.12	6.328e-124	9	IgM PB
HDLBP	7.813e-127	0.394507	0.536	0.27	2.06e-122	9	IgM PB
HIST1H4C	1.764e-126	0.403943	0.42	0.18	4.649e-122	9	IgM PB
TRAM1	2.898e-120	0.347271	0.485	0.234	7.639e-116	9	IgM PB
SUB1	1.009e-108	0.322639	0.48	0.24	2.659e-104	9	IgM PB
RPN2	1.71e-105	0.324132	0.489	0.25	4.509e-101	9	IgM PB
RPN1	2.5914e-90	0.250105	0.406	0.194	6.8311e-86	9	IgM PB
SPCS3	2.7762e-82	0.302904	0.49	0.279	7.3183e-78	9	IgM PB
SSR1	3.9243e-75	0.272003	0.459	0.257	1.0345e-70	9	IgM PB
CANX	9.5028e-75	0.36051	0.687	0.516	2.505e-70	9	IgM PB
RP1-17K7.2	3.7198e-71	0.364305	0.435	0.25	9.8058e-67	9	IgM PB
MTDH	3.3056e-41	0.250738	0.568	0.428	8.7138e-37	9	IgM PB
FCGR3A	0	1.82792	0.995	0.257	0	10	CD16 Monocyte
PSAP	0	1.37254	1	0.613	0	10	CD16 Monocyte
LST1	0	1.16888	0.923	0.167	0	10	CD16 Monocyte
TNFRSF1B	0	1.12177	0.962	0.4	0	10	CD16 Monocyte
CSF1R	0	1.11754	0.859	0.102	0	10	CD16 Monocyte
AIF1	0	1.11585	0.942	0.237	0	10	CD16 Monocyte
SAT1	0	1.10914	0.941	0.324	0	10	CD16 Monocyte
LYN	0	1.10437	0.928	0.284	0	10	CD16 Monocyte
COTL1	0	1.09058	0.964	0.345	0	10	CD16 Monocyte
MS4A7	0	1.0792	0.83	0.053	0	10	CD16 Monocyte
CTSS	0	1.06629	0.997	0.485	0	10	CD16 Monocyte
FTL	0	1.038	0.993	0.601	0	10	CD16 Monocyte
WARS	0	1.02141	0.803	0.18	0	10	CD16 Monocyte
CDKN1C	0	0.993275	0.752	0.008	0	10	CD16 Monocyte
NAP1L1	0	0.945	0.905	0.39	0	10	CD16 Monocyte
FCGR3B	0	0.938231	0.84	0.125	0	10	CD16 Monocyte
FGL2	0	0.841663	0.893	0.285	0	10	CD16 Monocyte
SERPINA1	0	0.83002	0.866	0.213	0	10	CD16 Monocyte
LILRB2	0	0.786327	0.797	0.169	0	10	CD16 Monocyte
HLA-DPA1	0	0.738707	0.82	0.281	0	10	CD16 Monocyte
TYROBP	0	0.735491	0.927	0.382	0	10	CD16 Monocyte
LYST	0	0.725604	0.808	0.298	0	10	CD16 Monocyte
SIGLEC10	0	0.716775	0.653	0.065	0	10	CD16 Monocyte
FCER1G	0	0.695337	0.788	0.189	0	10	CD16 Monocyte
CFD	0	0.683728	0.689	0.122	0	10	CD16 Monocyte
CYBB	0	0.669976	0.905	0.308	0	10	CD16 Monocyte
RP11-290F20.3	0	0.650439	0.603	0.034	0	10	CD16 Monocyte
PIK3AP1	0	0.632946	0.75	0.244	0	10	CD16 Monocyte
MAFB	0	0.632835	0.669	0.134	0	10	CD16 Monocyte
DUSP1	0	0.624519	0.806	0.295	0	10	CD16 Monocyte
TCF7L2	0	0.623224	0.582	0.037	0	10	CD16 Monocyte
NFKBIZ	0	0.610826	0.681	0.202	0	10	CD16 Monocyte
HCK	0	0.592238	0.678	0.147	0	10	CD16 Monocyte
CST3	0	0.592092	0.763	0.22	0	10	CD16 Monocyte
MTSS1	0	0.591606	0.642	0.122	0	10	CD16 Monocyte
VASP	0	0.585419	0.75	0.259	0	10	CD16 Monocyte
RHOC	0	0.569879	0.581	0.081	0	10	CD16 Monocyte
POU2F2	0	0.568972	0.684	0.209	0	10	CD16 Monocyte
LILRB1	0	0.56774	0.64	0.162	0	10	CD16 Monocyte
ZFAND5	0	0.561879	0.727	0.269	0	10	CD16 Monocyte
SOD2	0	0.544842	0.68	0.237	0	10	CD16 Monocyte
ASAH1	0	0.539629	0.684	0.192	0	10	CD16 Monocyte
CMTM6	0	0.5156	0.674	0.234	0	10	CD16 Monocyte
TUBA1A	0	0.511357	0.674	0.237	0	10	CD16 Monocyte
LRRC25	0	0.504891	0.56	0.071	0	10	CD16 Monocyte
SNX18	0	0.483367	0.567	0.145	0	10	CD16 Monocyte
IER5	0	0.481863	0.577	0.128	0	10	CD16 Monocyte
MBD2	0	0.475729	0.625	0.208	0	10	CD16 Monocyte
C5AR1	0	0.474878	0.539	0.102	0	10	CD16 Monocyte
ADRBK2	0	0.473455	0.541	0.104	0	10	CD16 Monocyte
PILRA	0	0.471215	0.546	0.094	0	10	CD16 Monocyte
SLC2A6	0	0.457397	0.459	0.055	0	10	CD16 Monocyte
MYOF	0	0.449625	0.483	0.069	0	10	CD16 Monocyte
KLF4	0	0.440464	0.58	0.157	0	10	CD16 Monocyte
PLXNB2	0	0.439626	0.506	0.084	0	10	CD16 Monocyte
IRAK3	0	0.431202	0.506	0.106	0	10	CD16 Monocyte
RXRA	0	0.426096	0.524	0.117	0	10	CD16 Monocyte
SLC7A7	0	0.422411	0.522	0.112	0	10	CD16 Monocyte
WDR11	0	0.422154	0.465	0.099	0	10	CD16 Monocyte
EMR2	0	0.409885	0.46	0.053	0	10	CD16 Monocyte
RHOB	0	0.390571	0.466	0.098	0	10	CD16 Monocyte
MAPKAPK3	0	0.3857	0.503	0.122	0	10	CD16 Monocyte
INSIG1	0	0.378758	0.425	0.088	0	10	CD16 Monocyte
CPPED1	0	0.378626	0.49	0.104	0	10	CD16 Monocyte
SCRN1	0	0.376971	0.417	0.071	0	10	CD16 Monocyte
SECTM1	0	0.374946	0.471	0.082	0	10	CD16 Monocyte
AC104809.4	0	0.374597	0.347	0.001	0	10	CD16 Monocyte
UNC119	0	0.372301	0.428	0.065	0	10	CD16 Monocyte
RNF144B	0	0.372145	0.39	0.051	0	10	CD16 Monocyte
LILRA1	0	0.370417	0.418	0.062	0	10	CD16 Monocyte
BID	0	0.365911	0.452	0.109	0	10	CD16 Monocyte
LMO2	0	0.360922	0.47	0.101	0	10	CD16 Monocyte
RRAS	0	0.354845	0.386	0.041	0	10	CD16 Monocyte
HMOX1	0	0.348628	0.378	0.051	0	10	CD16 Monocyte
KDM1B	0	0.342153	0.425	0.087	0	10	CD16 Monocyte
NAAA	0	0.340334	0.423	0.092	0	10	CD16 Monocyte
CEBPB	0	0.334132	0.455	0.11	0	10	CD16 Monocyte
PPM1F	0	0.328663	0.401	0.082	0	10	CD16 Monocyte
CDH23	0	0.323285	0.297	0.016	0	10	CD16 Monocyte
DOCK5	0	0.322259	0.403	0.086	0	10	CD16 Monocyte
EMR1	0	0.320886	0.348	0.04	0	10	CD16 Monocyte
LILRA3	0	0.319635	0.31	0.046	0	10	CD16 Monocyte
ABI3	0	0.303358	0.374	0.074	0	10	CD16 Monocyte
FMNL2	0	0.295424	0.278	0.014	0	10	CD16 Monocyte
EPB41L3	0	0.287811	0.34	0.055	0	10	CD16 Monocyte
VMO1	0	0.282358	0.188	0.001	0	10	CD16 Monocyte
SIDT2	0	0.276588	0.32	0.046	0	10	CD16 Monocyte
TBC1D8	0	0.263029	0.278	0.028	0	10	CD16 Monocyte
CD300LF	0	0.260762	0.299	0.041	0	10	CD16 Monocyte
CXCL16	0	0.260275	0.277	0.022	0	10	CD16 Monocyte
CKB	0	0.255594	0.234	0.003	0	10	CD16 Monocyte
FTH1	1.712e-304	0.309549	0.39	0.084	4.513e-300	10	CD16 Monocyte
MARCKS	2.779e-304	0.361122	0.438	0.103	7.326e-300	10	CD16 Monocyte
SCIMP	2.454e-301	0.296708	0.37	0.076	6.47e-297	10	CD16 Monocyte
PTPN6	1.403e-300	0.524399	0.723	0.29	3.699e-296	10	CD16 Monocyte
CD86	2.581e-298	0.310655	0.394	0.086	6.805e-294	10	CD16 Monocyte
DMXL2	8.145e-288	0.376171	0.494	0.132	2.147e-283	10	CD16 Monocyte
PLXNC1	2.442e-282	0.399707	0.545	0.164	6.439e-278	10	CD16 Monocyte
RNASET2	4.303e-282	0.463066	0.64	0.233	1.134e-277	10	CD16 Monocyte
ITGAX	6.024e-280	0.359165	0.485	0.133	1.588e-275	10	CD16 Monocyte
NAMPT	3.178e-278	0.366493	0.505	0.141	8.377e-274	10	CD16 Monocyte
DUSP6	5.126e-278	0.418677	0.598	0.186	1.351e-273	10	CD16 Monocyte
SH2B3	7.474e-276	0.338755	0.426	0.107	1.97e-271	10	CD16 Monocyte
ALDH3B1	6.726e-270	0.257311	0.32	0.064	1.773e-265	10	CD16 Monocyte
OAZ1	9.306e-269	0.561042	0.944	0.644	2.453e-264	10	CD16 Monocyte
MPEG1	3.78e-267	0.413712	0.695	0.238	9.965e-263	10	CD16 Monocyte
CD300E	3.101e-262	0.400872	0.511	0.146	8.175e-258	10	CD16 Monocyte
NCF2	1.292e-261	0.398287	0.709	0.242	3.405e-257	10	CD16 Monocyte
HK3	5.999e-260	0.251289	0.332	0.07	1.581e-255	10	CD16 Monocyte
NAMPTL	1.572e-259	0.308422	0.424	0.108	4.145e-255	10	CD16 Monocyte
BCL2A1	1.022e-257	0.294886	0.375	0.088	2.693e-253	10	CD16 Monocyte
CFP	1.054e-256	0.391433	0.535	0.165	2.778e-252	10	CD16 Monocyte
MYD88	5.092e-256	0.373443	0.541	0.174	1.342e-251	10	CD16 Monocyte
CLEC7A	1.132e-254	0.301371	0.409	0.103	2.983e-250	10	CD16 Monocyte
FGD2	1.307e-253	0.28572	0.387	0.094	3.446e-249	10	CD16 Monocyte
HLA-DRA	3.291e-251	0.431478	0.785	0.308	8.675e-247	10	CD16 Monocyte
KIAA0513	1.202e-249	0.261234	0.332	0.072	3.168e-245	10	CD16 Monocyte
TBXAS1	2.464e-249	0.300653	0.401	0.102	6.495e-245	10	CD16 Monocyte
EHBP1L1	6.42e-249	0.410624	0.579	0.205	1.692e-244	10	CD16 Monocyte
PGK1	4.266e-248	0.478058	0.75	0.352	1.125e-243	10	CD16 Monocyte
ANXA5	2.329e-247	0.410981	0.653	0.247	6.138e-243	10	CD16 Monocyte
GNAI2	5.654e-247	0.53199	0.862	0.499	1.49e-242	10	CD16 Monocyte
ACTB	5.54e-246	0.548159	0.986	0.791	1.46e-241	10	CD16 Monocyte
HLA-DRB1	3.955e-243	0.476907	0.797	0.356	1.043e-238	10	CD16 Monocyte
TYMP	9.642e-243	0.41209	0.69	0.255	2.542e-238	10	CD16 Monocyte
PTP4A2	4.415e-242	0.566836	0.897	0.619	1.164e-237	10	CD16 Monocyte
SYNGR2	2.034e-241	0.383351	0.546	0.186	5.362e-237	10	CD16 Monocyte
IFITM3	1.046e-240	0.481059	0.684	0.268	2.759e-236	10	CD16 Monocyte
GNS	6.822e-239	0.409099	0.58	0.207	1.798e-234	10	CD16 Monocyte
SLC11A1	1.71e-236	0.308981	0.463	0.132	4.507e-232	10	CD16 Monocyte
NPC2	4.703e-236	0.32839	0.458	0.135	1.24e-231	10	CD16 Monocyte
C10orf54	1.176e-233	0.455324	0.673	0.276	3.1e-229	10	CD16 Monocyte
PABPC1	1.043e-231	0.498042	0.99	0.876	2.749e-227	10	CD16 Monocyte
FGR	9.026e-231	0.434461	0.692	0.288	2.379e-226	10	CD16 Monocyte
IFITM2	1.704e-229	0.467381	0.705	0.319	4.491e-225	10	CD16 Monocyte
MEFV	2.38e-228	0.289574	0.398	0.105	6.273e-224	10	CD16 Monocyte
RALB	4.957e-227	0.303263	0.459	0.138	1.307e-222	10	CD16 Monocyte
CASP1	5.741e-223	0.363965	0.56	0.202	1.513e-218	10	CD16 Monocyte
C19orf38	8.472e-223	0.251491	0.353	0.087	2.233e-218	10	CD16 Monocyte
RGS19	7.518e-221	0.342828	0.502	0.167	1.982e-216	10	CD16 Monocyte
SORT1	4.596e-220	0.28039	0.367	0.094	1.211e-215	10	CD16 Monocyte
CUX1	1.957e-219	0.343904	0.496	0.163	5.158e-215	10	CD16 Monocyte
TKT	5.449e-219	0.428214	0.8	0.355	1.436e-214	10	CD16 Monocyte
MTPN	2.152e-218	0.395232	0.576	0.219	5.672e-214	10	CD16 Monocyte
FAM49A	3.944e-214	0.259863	0.352	0.09	1.04e-209	10	CD16 Monocyte
CALM2	3.295e-213	0.459427	0.736	0.363	8.687e-209	10	CD16 Monocyte
TNFAIP2	6.793e-213	0.331624	0.486	0.152	1.791e-208	10	CD16 Monocyte
ARRB2	1.423e-212	0.386165	0.625	0.253	3.751e-208	10	CD16 Monocyte
LTA4H	1.458e-209	0.398188	0.541	0.197	3.843e-205	10	CD16 Monocyte
SPN	2.57e-209	0.47395	0.762	0.376	6.774e-205	10	CD16 Monocyte
RAB31	2.949e-207	0.338491	0.54	0.187	7.773e-203	10	CD16 Monocyte
ATG3	3.104e-206	0.327779	0.49	0.167	8.183e-202	10	CD16 Monocyte
WASF2	8.822e-205	0.412571	0.676	0.307	2.326e-200	10	CD16 Monocyte
RGS2	4.954e-202	0.355829	0.598	0.222	1.306e-197	10	CD16 Monocyte
CD74	9.432e-201	0.38341	0.918	0.522	2.486e-196	10	CD16 Monocyte
KIAA0930	1.885e-200	0.286805	0.452	0.144	4.968e-196	10	CD16 Monocyte
TGFBI	5.248e-200	0.280132	0.416	0.122	1.384e-195	10	CD16 Monocyte
DENND5A	5.541e-199	0.280336	0.397	0.117	1.461e-194	10	CD16 Monocyte
AGPAT3	2.569e-198	0.346673	0.521	0.191	6.773e-194	10	CD16 Monocyte
PAK1	2.619e-197	0.297319	0.428	0.132	6.903e-193	10	CD16 Monocyte
LRRFIP1	2.189e-193	0.500158	0.832	0.523	5.771e-189	10	CD16 Monocyte
CLEC12A	7.754e-191	0.283525	0.42	0.129	2.044e-186	10	CD16 Monocyte
BRI3	2.805e-186	0.292895	0.455	0.152	7.395e-182	10	CD16 Monocyte
CAP1	2.31e-185	0.489097	0.879	0.604	6.089e-181	10	CD16 Monocyte
PAG1	1.507e-184	0.379393	0.551	0.22	3.972e-180	10	CD16 Monocyte
TMSB4X	2.869e-184	0.435976	0.986	0.876	7.562e-180	10	CD16 Monocyte
S100A4	1.483e-179	0.426488	0.805	0.435	3.908e-175	10	CD16 Monocyte
RHOA	1.719e-179	0.445569	0.834	0.524	4.533e-175	10	CD16 Monocyte
NOTCH2	7.476e-176	0.368502	0.589	0.255	1.971e-171	10	CD16 Monocyte
TIMP1	3.122e-173	0.303818	0.383	0.121	8.231e-169	10	CD16 Monocyte
RAB10	5.223e-170	0.340138	0.533	0.217	1.377e-165	10	CD16 Monocyte
TNFSF10	1.02e-169	0.355128	0.515	0.202	2.69e-165	10	CD16 Monocyte
YBX1	4.414e-168	0.426022	0.816	0.506	1.164e-163	10	CD16 Monocyte
TSC22D3	4.484e-168	0.387958	0.67	0.327	1.182e-163	10	CD16 Monocyte
MYL6	2.825e-167	0.438443	0.928	0.704	7.448e-163	10	CD16 Monocyte
SULF2	3.392e-166	0.271731	0.417	0.138	8.941e-162	10	CD16 Monocyte
TCIRG1	4.625e-166	0.288996	0.457	0.166	1.219e-161	10	CD16 Monocyte
SLC25A6	1.075e-165	0.431058	0.758	0.435	2.835e-161	10	CD16 Monocyte
RNF149	8.332e-164	0.293077	0.472	0.177	2.197e-159	10	CD16 Monocyte
IGSF6	2.199e-163	0.261325	0.386	0.123	5.796e-159	10	CD16 Monocyte
RNH1	7.848e-163	0.285814	0.452	0.165	2.069e-158	10	CD16 Monocyte
BACH1	2.713e-160	0.300966	0.446	0.162	7.152e-156	10	CD16 Monocyte
LRRK2	1.522e-158	0.269913	0.422	0.143	4.012e-154	10	CD16 Monocyte
CD97	1.721e-156	0.317787	0.516	0.213	4.537e-152	10	CD16 Monocyte
RABGAP1L	4.972e-156	0.313483	0.427	0.156	1.311e-151	10	CD16 Monocyte
OAS1	8.16e-155	0.277285	0.416	0.146	2.151e-150	10	CD16 Monocyte
MSN	4.445e-154	0.407291	0.907	0.652	1.172e-149	10	CD16 Monocyte
ITGAL	1.559e-153	0.363613	0.785	0.437	4.111e-149	10	CD16 Monocyte
ANXA2	8.6e-152	0.34515	0.695	0.34	2.267e-147	10	CD16 Monocyte
UBE2R2	8.317e-150	0.285819	0.471	0.186	2.192e-145	10	CD16 Monocyte
DRAP1	1.489e-149	0.257755	0.424	0.155	3.926e-145	10	CD16 Monocyte
HLA-DPB1	2.502e-149	0.339173	0.676	0.328	6.596e-145	10	CD16 Monocyte
SLC44A2	8.015e-148	0.29872	0.506	0.209	2.113e-143	10	CD16 Monocyte
PTGER4	5.455e-146	0.25922	0.366	0.123	1.438e-141	10	CD16 Monocyte
SH3BGRL	1.87e-145	0.323565	0.533	0.237	4.93e-141	10	CD16 Monocyte
VMP1	1.906e-145	0.253918	0.409	0.147	5.024e-141	10	CD16 Monocyte
ARPC2	3.341e-145	0.403314	0.89	0.668	8.808e-141	10	CD16 Monocyte
WSB1	1.344e-144	0.311967	0.502	0.212	3.544e-140	10	CD16 Monocyte
MAP3K1	6.869e-144	0.331808	0.539	0.241	1.811e-139	10	CD16 Monocyte
ARPC5	9.803e-142	0.391548	0.781	0.488	2.584e-137	10	CD16 Monocyte
SEPT9	6.896e-141	0.331165	0.645	0.325	1.818e-136	10	CD16 Monocyte
ARPC3	2.904e-140	0.314879	0.592	0.285	7.654e-136	10	CD16 Monocyte
EMILIN2	1.071e-139	0.260663	0.479	0.185	2.823e-135	10	CD16 Monocyte
CSK	1.174e-138	0.282379	0.492	0.208	3.094e-134	10	CD16 Monocyte
CD4	9.937e-138	0.262382	0.426	0.16	2.619e-133	10	CD16 Monocyte
ACTR2	1.845e-137	0.399954	0.851	0.597	4.864e-133	10	CD16 Monocyte
CTSC	2.763e-137	0.274782	0.455	0.182	7.284e-133	10	CD16 Monocyte
FCN1	8.241e-135	0.291067	0.663	0.278	2.172e-130	10	CD16 Monocyte
GDI2	1.084e-133	0.322077	0.62	0.316	2.859e-129	10	CD16 Monocyte
GNB2	5.091e-133	0.251734	0.436	0.172	1.342e-128	10	CD16 Monocyte
RHOG	2.95e-132	0.259296	0.44	0.175	7.776e-128	10	CD16 Monocyte
TSPAN14	2.964e-132	0.323055	0.528	0.243	7.813e-128	10	CD16 Monocyte
ARPC1B	4.891e-132	0.359613	0.769	0.462	1.289e-127	10	CD16 Monocyte
EVI2B	5.97e-132	0.305286	0.547	0.255	1.574e-127	10	CD16 Monocyte
JUNB	6.11e-132	0.332692	0.654	0.343	1.611e-127	10	CD16 Monocyte
MT-CO1	9.084e-128	0.369422	0.989	0.943	2.395e-123	10	CD16 Monocyte
RASSF5	1.091e-127	0.325757	0.696	0.389	2.875e-123	10	CD16 Monocyte
SMAP2	3.286e-127	0.363396	0.676	0.384	8.662e-123	10	CD16 Monocyte
UBC	5.032e-127	0.355062	0.944	0.8	1.327e-122	10	CD16 Monocyte
MIS18BP1	7.751e-127	0.270771	0.402	0.157	2.043e-122	10	CD16 Monocyte
CBL	3.532e-126	0.26239	0.406	0.158	9.311e-122	10	CD16 Monocyte
LCP1	3.709e-125	0.355157	0.977	0.828	9.776e-121	10	CD16 Monocyte
ZFP36	3.474e-124	0.295961	0.556	0.264	9.157e-120	10	CD16 Monocyte
TPM3	7.808e-123	0.371877	0.881	0.659	2.058e-118	10	CD16 Monocyte
ZNF106	8.107e-122	0.340634	0.607	0.314	2.137e-117	10	CD16 Monocyte
HLA-E	2.823e-121	0.322422	0.993	0.939	7.443e-117	10	CD16 Monocyte
RPS19	9.995e-121	0.352884	0.956	0.788	2.635e-116	10	CD16 Monocyte
THEMIS2	1.081e-120	0.250727	0.421	0.171	2.851e-116	10	CD16 Monocyte
CAPNS1	2.04e-119	0.307523	0.625	0.332	5.378e-115	10	CD16 Monocyte
MYO1G	2.434e-119	0.263726	0.512	0.235	6.417e-115	10	CD16 Monocyte
PTPRC	2.521e-119	0.340304	0.979	0.868	6.646e-115	10	CD16 Monocyte
LAPTM5	1.818e-117	0.333333	0.899	0.632	4.791e-113	10	CD16 Monocyte
ALDOA	1.997e-116	0.319219	0.703	0.405	5.263e-112	10	CD16 Monocyte
ITM2B	8.553e-116	0.334385	0.751	0.473	2.255e-111	10	CD16 Monocyte
GRB2	6.297e-113	0.312797	0.754	0.461	1.66e-108	10	CD16 Monocyte
SELPLG	7.934e-113	0.276579	0.538	0.265	2.092e-108	10	CD16 Monocyte
HLA-DRB5	7.053e-112	0.266721	0.427	0.178	1.859e-107	10	CD16 Monocyte
DOCK2	2.74e-111	0.306805	0.628	0.345	7.223e-107	10	CD16 Monocyte
ITGA4	4.078e-110	0.307278	0.664	0.371	1.075e-105	10	CD16 Monocyte
PLCB2	1.088e-109	0.276108	0.504	0.24	2.868e-105	10	CD16 Monocyte
RASSF2	1.413e-107	0.278312	0.517	0.245	3.724e-103	10	CD16 Monocyte
PTPN18	5.228e-106	0.270397	0.529	0.263	1.378e-101	10	CD16 Monocyte
SSH2	7.333e-106	0.284168	0.49	0.236	1.933e-101	10	CD16 Monocyte
HCLS1	7.412e-104	0.317692	0.721	0.451	1.954e-99	10	CD16 Monocyte
MT-CO2	1.386e-100	0.311269	0.979	0.889	3.6541e-96	10	CD16 Monocyte
CX3CR1	1.802e-100	0.269401	0.466	0.213	4.7515e-96	10	CD16 Monocyte
MOB1A	5.9684e-98	0.288225	0.636	0.37	1.5733e-93	10	CD16 Monocyte
KLF6	2.2461e-96	0.342574	0.84	0.592	5.921e-92	10	CD16 Monocyte
S100A6	3.5907e-95	0.277889	0.768	0.469	9.4655e-91	10	CD16 Monocyte
ATP2B1	4.1541e-94	0.250738	0.412	0.186	1.0951e-89	10	CD16 Monocyte
NACA	9.9616e-93	0.313893	0.808	0.583	2.626e-88	10	CD16 Monocyte
ACTR3	8.3627e-92	0.294231	0.719	0.473	2.2045e-87	10	CD16 Monocyte
ARAP2	1.2513e-91	0.257874	0.449	0.216	3.2985e-87	10	CD16 Monocyte
RTN4	4.0495e-90	0.256937	0.531	0.283	1.0675e-85	10	CD16 Monocyte
CAPZB	4.8965e-89	0.268459	0.579	0.331	1.2908e-84	10	CD16 Monocyte
GBP2	2.0691e-88	0.339182	0.511	0.278	5.4544e-84	10	CD16 Monocyte
CD44	8.3572e-85	0.284107	0.715	0.452	2.203e-80	10	CD16 Monocyte
FLNA	3.0547e-82	0.269373	0.855	0.62	8.0525e-78	10	CD16 Monocyte
CFL1	2.9048e-81	0.286661	0.8	0.578	7.6574e-77	10	CD16 Monocyte
NBPF10	8.661e-81	0.250937	0.502	0.27	2.2831e-76	10	CD16 Monocyte
PFN1	9.4578e-78	0.265635	0.657	0.42	2.4932e-73	10	CD16 Monocyte
SAMHD1	1.0542e-77	0.263933	0.816	0.546	2.7789e-73	10	CD16 Monocyte
BIN2	4.4075e-71	0.255463	0.686	0.45	1.1619e-66	10	CD16 Monocyte
BCAS4	7.9166e-71	0.255811	0.604	0.381	2.0869e-66	10	CD16 Monocyte
CCNI	1.599e-70	0.254353	0.73	0.507	4.2152e-66	10	CD16 Monocyte
EIF1	3.0095e-70	0.268509	0.858	0.689	7.9334e-66	10	CD16 Monocyte
CDC42	6.1651e-70	0.251925	0.665	0.441	1.6252e-65	10	CD16 Monocyte
GBP4	8.2003e-67	0.270408	0.401	0.21	2.1617e-62	10	CD16 Monocyte
ARHGDIB	9.7755e-67	0.260747	0.813	0.638	2.5769e-62	10	CD16 Monocyte
TXNIP	7.3774e-66	0.263015	0.973	0.819	1.9448e-61	10	CD16 Monocyte
PRKCB	9.9986e-64	0.254412	0.633	0.414	2.6357e-59	10	CD16 Monocyte
PRF1	0	1.07009	0.942	0.285	0	11	NK
GZMB	0	1.05747	0.844	0.228	0	11	NK
GNLY	0	0.751297	0.864	0.283	0	11	NK
CX3CR1	0	0.726155	0.72	0.208	0	11	NK
TRGC1	0	0.71382	0.588	0.083	0	11	NK
MYOM2	0	0.705727	0.515	0.033	0	11	NK
GZMA	0	0.626969	0.739	0.237	0	11	NK
SPON2	0	0.548583	0.58	0.141	0	11	NK
S100B	0	0.527663	0.309	0.019	0	11	NK
KLRD1	0	0.522581	0.6	0.145	0	11	NK
TRGC2	0	0.447423	0.471	0.099	0	11	NK
TRDC	0	0.411561	0.401	0.064	0	11	NK
CCL5	1.432e-280	0.602494	0.844	0.312	3.776e-276	11	NK
FCGR3A	4.761e-280	0.4941	0.782	0.266	1.255e-275	11	NK
FGFBP2	2.921e-278	0.508338	0.658	0.2	7.699e-274	11	NK
GZMH	2.243e-271	0.490624	0.698	0.222	5.913e-267	11	NK
TXNIP	1.338e-246	0.693865	0.988	0.819	3.528e-242	11	NK
XAF1	2.392e-244	0.752544	0.784	0.395	6.306e-240	11	NK
NKG7	3.518e-236	0.425016	0.617	0.203	9.275e-232	11	NK
CD247	3.33e-235	0.518259	0.714	0.275	8.779e-231	11	NK
TGFBR3	3.062e-221	0.407407	0.498	0.148	8.073e-217	11	NK
SYNE1	5.805e-203	0.610673	0.844	0.427	1.53e-198	11	NK
GPR56	3.648e-192	0.362181	0.468	0.142	9.617e-188	11	NK
GNPTAB	6.621e-189	0.475073	0.614	0.247	1.745e-184	11	NK
CST7	7.852e-184	0.352164	0.492	0.161	2.07e-179	11	NK
RNF213	7.376e-175	0.561479	0.953	0.753	1.944e-170	11	NK
SYNE2	4.311e-172	0.54666	0.898	0.494	1.136e-167	11	NK
RSAD2	9.298e-166	0.355796	0.343	0.094	2.451e-161	11	NK
IFIT3	3.815e-164	0.427201	0.442	0.147	1.006e-159	11	NK
CCL4	5.122e-164	0.292549	0.263	0.059	1.35e-159	11	NK
ARL4C	2.8e-157	0.439244	0.813	0.417	7.381e-153	11	NK
NCAM1	2.394e-153	0.308861	0.315	0.084	6.312e-149	11	NK
EOMES	1.185e-152	0.277065	0.303	0.079	3.125e-148	11	NK
IFI44L	4.487e-152	0.402856	0.484	0.177	1.183e-147	11	NK
HOPX	2.489e-137	0.258895	0.346	0.104	6.561e-133	11	NK
S1PR5	2.846e-134	0.264014	0.372	0.119	7.502e-130	11	NK
GNG2	4.1e-133	0.33074	0.476	0.187	1.081e-128	11	NK
IL2RB	1.578e-130	0.34298	0.47	0.178	4.16e-126	11	NK
SAMD9	7.528e-128	0.431826	0.581	0.283	1.984e-123	11	NK
RUNX3	2.519e-127	0.378292	0.62	0.293	6.64e-123	11	NK
PLEK	1.56e-125	0.454005	0.783	0.481	4.112e-121	11	NK
RP11-94L15.2	1.843e-124	0.35461	0.545	0.241	4.859e-120	11	NK
PTPN4	2.64e-123	0.26562	0.378	0.131	6.959e-119	11	NK
SLAMF7	5.974e-123	0.329129	0.541	0.232	1.575e-118	11	NK
MYBL1	2.647e-121	0.289489	0.413	0.149	6.977e-117	11	NK
CTSW	2.454e-117	0.269536	0.41	0.151	6.469e-113	11	NK
MACF1	9.086e-116	0.457973	0.882	0.618	2.395e-111	11	NK
EIF2AK2	2.213e-109	0.353095	0.473	0.208	5.833e-105	11	NK
SAMD3	9.085e-109	0.258554	0.365	0.132	2.395e-104	11	NK
IKZF3	1.095e-102	0.277251	0.373	0.144	2.886e-98	11	NK
GBP5	1.606e-102	0.325081	0.525	0.248	4.2332e-98	11	NK
ID2	8.9139e-95	0.338724	0.495	0.239	2.3498e-90	11	NK
HLA-E	6.3593e-94	0.302842	0.991	0.939	1.6764e-89	11	NK
APOL6	4.2464e-92	0.371379	0.645	0.386	1.1194e-87	11	NK
SPN	1.0646e-91	0.35223	0.661	0.381	2.8063e-87	11	NK
HLA-B	4.4395e-91	0.282194	1	0.989	1.1703e-86	11	NK
SAMD9L	1.7813e-87	0.397481	0.54	0.296	4.6957e-83	11	NK
EFHD2	9.1007e-86	0.349817	0.697	0.429	2.399e-81	11	NK
UTRN	9.0323e-84	0.377558	0.708	0.457	2.381e-79	11	NK
CD3G	5.1418e-83	0.304146	0.438	0.205	1.3554e-78	11	NK
ITGAL	7.1323e-81	0.329735	0.697	0.44	1.8802e-76	11	NK
LNPEP	3.145e-80	0.320831	0.561	0.317	8.2905e-76	11	NK
ARHGEF3	1.6656e-79	0.263083	0.426	0.199	4.3907e-75	11	NK
PARP9	5.5132e-78	0.280111	0.445	0.22	1.4533e-73	11	NK
IL32	2.9642e-77	0.262218	0.449	0.213	7.8139e-73	11	NK
CD3D	5.3352e-77	0.316861	0.488	0.249	1.4064e-72	11	NK
MX1	3.0844e-75	0.322172	0.521	0.274	8.1307e-71	11	NK
OAS3	3.4541e-75	0.292716	0.413	0.192	9.1054e-71	11	NK
TRIM22	1.1253e-73	0.327065	0.49	0.269	2.9665e-69	11	NK
MSN	8.1169e-72	0.314504	0.841	0.654	2.1397e-67	11	NK
IVNS1ABP	3.2316e-71	0.279108	0.353	0.16	8.5188e-67	11	NK
TRANK1	5.5907e-70	0.286488	0.434	0.218	1.4738e-65	11	NK
BTN3A2	3.1097e-68	0.283666	0.604	0.364	8.1976e-64	11	NK
DTX3L	1.7846e-67	0.2794	0.451	0.24	4.7043e-63	11	NK
OAS2	4.1018e-65	0.278353	0.504	0.277	1.0813e-60	11	NK
ADAR	5.169e-62	0.33764	0.725	0.55	1.3626e-57	11	NK
SLFN5	1.7671e-59	0.294666	0.646	0.415	4.6581e-55	11	NK
ISG15	1.7152e-56	0.250908	0.391	0.2	4.5214e-52	11	NK
SP100	1.0143e-49	0.29714	0.623	0.449	2.6738e-45	11	NK
CALM1	2.1063e-48	0.257463	0.85	0.697	5.5525e-44	11	NK
ZFP36L2	3.7666e-47	0.265296	0.621	0.426	9.9291e-43	11	NK
FLNA	7.8614e-47	0.271158	0.787	0.623	2.0723e-42	11	NK
IFI16	1.6959e-46	0.269523	0.59	0.4	4.4706e-42	11	NK
MTRNR2L1	7.2967e-42	0.272342	0.641	0.466	1.9235e-37	11	NK
HBB	0	5.40533	1	0.075	0	12	RBC
HBA2	0	4.40073	1	0.033	0	12	RBC
HBA1	0	3.48899	1	0.019	0	12	RBC
HBD	0	3.34102	1	0.015	0	12	RBC
ALAS2	0	1.95372	0.961	0.006	0	12	RBC
IFI27	0	1.53249	0.903	0.185	0	12	RBC
FAM46C	0	1.42941	0.894	0.123	0	12	RBC
SLC25A37	0	1.41203	0.905	0.1	0	12	RBC
BNIP3L	0	1.32928	0.903	0.158	0	12	RBC
NCOA4	0	1.29953	0.888	0.338	0	12	RBC
DCAF12	0	1.26199	0.847	0.069	0	12	RBC
EPB41	0	1.22288	0.918	0.325	0	12	RBC
SNCA	0	1.17726	0.835	0.016	0	12	RBC
MKRN1	0	1.16503	0.88	0.252	0	12	RBC
UBB	0	1.12133	0.858	0.209	0	12	RBC
SLC25A39	0	1.08561	0.84	0.084	0	12	RBC
AHSP	0	0.99055	0.644	0.003	0	12	RBC
UBBP4	0	0.976732	0.764	0.136	0	12	RBC
BPGM	0	0.963868	0.682	0.047	0	12	RBC
YBX3	0	0.929556	0.745	0.14	0	12	RBC
TRIM58	0	0.904619	0.682	0.012	0	12	RBC
CA1	0	0.885159	0.584	0.003	0	12	RBC
2020-03-08	0	0.867922	0.712	0.104	0	12	RBC
SLC4A1	0	0.859127	0.615	0.002	0	12	RBC
GLRX5	0	0.8526	0.683	0.088	0	12	RBC
GSPT1	0	0.819176	0.734	0.209	0	12	RBC
BCL2L1	0	0.781623	0.638	0.052	0	12	RBC
RNF10	0	0.758408	0.74	0.201	0	12	RBC
IFIT1B	0	0.74672	0.463	0.002	0	12	RBC
FECH	0	0.744492	0.615	0.034	0	12	RBC
ADIPOR1	0	0.727993	0.673	0.092	0	12	RBC
FAM210B	0	0.726712	0.641	0.06	0	12	RBC
DMTN	0	0.716841	0.588	0.018	0	12	RBC
MPP1	0	0.647743	0.607	0.08	0	12	RBC
MXI1	0	0.638692	0.591	0.069	0	12	RBC
FBXO7	0	0.625789	0.634	0.139	0	12	RBC
TNS1	0	0.581415	0.461	0.008	0	12	RBC
HEMGN	0	0.555454	0.42	0.008	0	12	RBC
SELENBP1	0	0.543794	0.44	0.002	0	12	RBC
HBM	0	0.500499	0.31	0.001	0	12	RBC
STRADB	0	0.483394	0.444	0.021	0	12	RBC
ANK1	0	0.479162	0.393	0.009	0	12	RBC
GYPC	0	0.442329	0.474	0.084	0	12	RBC
OSBP2	0	0.439266	0.369	0.004	0	12	RBC
EPB42	0	0.439063	0.372	0.013	0	12	RBC
EIF1AY	0	0.419737	0.39	0.057	0	12	RBC
FKBP8	0	0.41316	0.422	0.054	0	12	RBC
GMPR	0	0.377538	0.354	0.012	0	12	RBC
TMCC2	0	0.36813	0.224	0.004	0	12	RBC
XK	0	0.293567	0.254	0.004	0	12	RBC
FAXDC2	0	0.282307	0.245	0.009	0	12	RBC
SPTB	0	0.2789	0.224	0.01	0	12	RBC
TMOD1	0	0.275119	0.254	0.003	0	12	RBC
KRT1	0	0.274689	0.216	0.002	0	12	RBC
RBM38	1.988e-305	0.495634	0.465	0.086	5.241e-301	12	RBC
FOXO3	1.181e-289	0.533178	0.517	0.111	3.113e-285	12	RBC
YOD1	4.407e-265	0.303281	0.299	0.04	1.162e-260	12	RBC
UBXN6	1.638e-259	0.383145	0.416	0.078	4.317e-255	12	RBC
RNA28S5	1.897e-258	0.698356	1	1	5e-254	12	RBC
GPX1	4.376e-257	0.971994	0.741	0.271	1.154e-252	12	RBC
CDC34	7.704e-253	0.290281	0.3	0.042	2.031e-248	12	RBC
BSG	5.28e-227	0.446006	0.475	0.113	1.392e-222	12	RBC
UBE2H	1.293e-218	0.530323	0.517	0.139	3.41e-214	12	RBC
BLVRB	1.616e-214	0.543669	0.45	0.108	4.259e-210	12	RBC
RIOK3	3.352e-196	0.590771	0.58	0.191	8.836e-192	12	RBC
PITHD1	2.631e-180	0.372965	0.362	0.08	6.936e-176	12	RBC
R3HDM4	7.967e-170	0.37849	0.47	0.135	2.1e-165	12	RBC
IFIT3	5.793e-157	0.624121	0.476	0.148	1.527e-152	12	RBC
SESN3	1.072e-155	0.376091	0.447	0.127	2.827e-151	12	RBC
ARHGEF12	7.435e-152	0.354789	0.337	0.079	1.96e-147	12	RBC
SPECC1	1.682e-134	0.327492	0.375	0.104	4.434e-130	12	RBC
RNA18S5	2.393e-133	0.418508	1	1	6.308e-129	12	RBC
GABARAPL2	1.719e-128	0.310741	0.404	0.123	4.533e-124	12	RBC
UBE2O	8.894e-124	0.33167	0.326	0.087	2.345e-119	12	RBC
WNK1	3.493e-122	0.662002	0.698	0.393	9.209e-118	12	RBC
ASCC2	4.481e-115	0.288873	0.366	0.11	1.181e-110	12	RBC
MBNL3	2.764e-103	0.280203	0.336	0.102	7.287e-99	12	RBC
TERF2IP	1.535e-101	0.478664	0.52	0.232	4.0457e-97	12	RBC
GUK1	6.6702e-92	0.444226	0.595	0.31	1.7583e-87	12	RBC
OPTN	5.4235e-82	0.313706	0.459	0.194	1.4297e-77	12	RBC
BAG1	2.7705e-81	0.258447	0.354	0.127	7.3032e-77	12	RBC
PIP4K2A	1.2279e-75	0.398075	0.656	0.372	3.2368e-71	12	RBC
EIF2AK1	2.9801e-75	0.402187	0.481	0.233	7.856e-71	12	RBC
TRAK2	3.0132e-69	0.272904	0.31	0.113	7.943e-65	12	RBC
HK1	2.3105e-58	0.319254	0.421	0.205	6.0907e-54	12	RBC
C9orf78	3.1996e-40	0.267824	0.421	0.236	8.4345e-36	12	RBC
MKI67	0	1.86831	0.948	0.058	0	13	Proliferative Lymphocytes
STMN1	0	1.16176	0.839	0.066	0	13	Proliferative Lymphocytes
HMGB2	0	1.10435	0.858	0.246	0	13	Proliferative Lymphocytes
TUBB	0	1.10235	0.782	0.166	0	13	Proliferative Lymphocytes
HIST1H4C	0	1.08632	0.681	0.179	0	13	Proliferative Lymphocytes
TOP2A	0	1.01329	0.598	0.021	0	13	Proliferative Lymphocytes
CENPF	0	0.921746	0.59	0.028	0	13	Proliferative Lymphocytes
SMC4	0	0.79817	0.72	0.123	0	13	Proliferative Lymphocytes
MCM4	0	0.765751	0.604	0.046	0	13	Proliferative Lymphocytes
PCNA	0	0.711803	0.62	0.06	0	13	Proliferative Lymphocytes
MCM7	0	0.705378	0.657	0.115	0	13	Proliferative Lymphocytes
ASPM	0	0.609952	0.43	0.016	0	13	Proliferative Lymphocytes
RRM2	0	0.604593	0.535	0.026	0	13	Proliferative Lymphocytes
TPX2	0	0.576072	0.466	0.016	0	13	Proliferative Lymphocytes
HIST1H1B	0	0.563541	0.37	0.028	0	13	Proliferative Lymphocytes
CBX5	0	0.555606	0.595	0.121	0	13	Proliferative Lymphocytes
WHSC1	0	0.554687	0.608	0.1	0	13	Proliferative Lymphocytes
MCM3	0	0.547803	0.552	0.086	0	13	Proliferative Lymphocytes
SMC2	0	0.52465	0.531	0.059	0	13	Proliferative Lymphocytes
ATAD2	0	0.521139	0.496	0.053	0	13	Proliferative Lymphocytes
MCM6	0	0.512425	0.491	0.05	0	13	Proliferative Lymphocytes
NUSAP1	0	0.498603	0.422	0.023	0	13	Proliferative Lymphocytes
CLSPN	0	0.451463	0.423	0.017	0	13	Proliferative Lymphocytes
TYMS	0	0.447502	0.432	0.012	0	13	Proliferative Lymphocytes
FANCI	0	0.405226	0.419	0.026	0	13	Proliferative Lymphocytes
CENPE	0	0.399863	0.33	0.018	0	13	Proliferative Lymphocytes
KIF11	0	0.398516	0.359	0.016	0	13	Proliferative Lymphocytes
MCM5	0	0.398514	0.43	0.066	0	13	Proliferative Lymphocytes
RRM1	0	0.397641	0.436	0.043	0	13	Proliferative Lymphocytes
EZH2	0	0.392193	0.409	0.041	0	13	Proliferative Lymphocytes
DHFR	0	0.383041	0.405	0.038	0	13	Proliferative Lymphocytes
CASC5	0	0.372076	0.352	0.018	0	13	Proliferative Lymphocytes
HELLS	0	0.354225	0.333	0.026	0	13	Proliferative Lymphocytes
FAM111B	0	0.352492	0.316	0.01	0	13	Proliferative Lymphocytes
FEN1	0	0.343408	0.36	0.026	0	13	Proliferative Lymphocytes
HIST1H2AI	0	0.33998	0.281	0.014	0	13	Proliferative Lymphocytes
TIMELESS	0	0.338869	0.369	0.043	0	13	Proliferative Lymphocytes
CEP55	0	0.336091	0.308	0.009	0	13	Proliferative Lymphocytes
CHAF1A	0	0.331684	0.357	0.039	0	13	Proliferative Lymphocytes
BRCA1	0	0.329573	0.349	0.023	0	13	Proliferative Lymphocytes
KIAA0101	0	0.327959	0.341	0.011	0	13	Proliferative Lymphocytes
MCM2	0	0.322446	0.339	0.02	0	13	Proliferative Lymphocytes
DLGAP5	0	0.314499	0.275	0.01	0	13	Proliferative Lymphocytes
CHEK1	0	0.305539	0.333	0.018	0	13	Proliferative Lymphocytes
DTL	0	0.305183	0.297	0.009	0	13	Proliferative Lymphocytes
TK1	0	0.303714	0.316	0.011	0	13	Proliferative Lymphocytes
CCNA2	0	0.301143	0.28	0.012	0	13	Proliferative Lymphocytes
CDCA5	0	0.29549	0.304	0.009	0	13	Proliferative Lymphocytes
NCAPG	0	0.291961	0.277	0.011	0	13	Proliferative Lymphocytes
KIF14	0	0.278877	0.248	0.01	0	13	Proliferative Lymphocytes
KIF15	0	0.275201	0.253	0.008	0	13	Proliferative Lymphocytes
BUB1	0	0.270341	0.278	0.022	0	13	Proliferative Lymphocytes
NCAPG2	0	0.268158	0.287	0.025	0	13	Proliferative Lymphocytes
BRCA2	0	0.265993	0.268	0.025	0	13	Proliferative Lymphocytes
HMMR	0	0.260147	0.238	0.008	0	13	Proliferative Lymphocytes
CDT1	0	0.257862	0.247	0.008	0	13	Proliferative Lymphocytes
NCAPH	0	0.252648	0.271	0.01	0	13	Proliferative Lymphocytes
H2AFZ	2.367e-298	0.633368	0.713	0.195	6.239e-294	13	Proliferative Lymphocytes
E2F2	4.83e-297	0.298035	0.321	0.038	1.273e-292	13	Proliferative Lymphocytes
DUT	4.341e-290	0.506186	0.597	0.134	1.144e-285	13	Proliferative Lymphocytes
LMNB1	6.528e-288	0.490905	0.57	0.121	1.721e-283	13	Proliferative Lymphocytes
NCAPD2	2.014e-286	0.482546	0.537	0.109	5.31e-282	13	Proliferative Lymphocytes
HMGN2	2.824e-280	0.626023	0.768	0.243	7.444e-276	13	Proliferative Lymphocytes
NASP	5.033e-262	0.50241	0.575	0.136	1.327e-257	13	Proliferative Lymphocytes
ANP32E	7.603e-259	0.623771	0.697	0.209	2.004e-254	13	Proliferative Lymphocytes
HNRNPA2B1	6.414e-240	0.791646	0.977	0.765	1.691e-235	13	Proliferative Lymphocytes
LIG1	8.992e-238	0.341384	0.357	0.057	2.37e-233	13	Proliferative Lymphocytes
TMPO	5.435e-230	0.621343	0.719	0.244	1.433e-225	13	Proliferative Lymphocytes
USP1	1.944e-228	0.488608	0.587	0.156	5.125e-224	13	Proliferative Lymphocytes
HIST1H1D	6.307e-219	0.774403	0.673	0.222	1.663e-214	13	Proliferative Lymphocytes
NUCKS1	2.096e-216	0.605602	0.723	0.26	5.526e-212	13	Proliferative Lymphocytes
H2AFV	7.086e-214	0.49971	0.648	0.2	1.868e-209	13	Proliferative Lymphocytes
PHF19	1.317e-212	0.289615	0.362	0.064	3.471e-208	13	Proliferative Lymphocytes
KIF22	1.621e-212	0.3601	0.41	0.082	4.273e-208	13	Proliferative Lymphocytes
DNMT1	1.207e-210	0.553253	0.667	0.216	3.181e-206	13	Proliferative Lymphocytes
DEK	2.026e-187	0.590759	0.746	0.313	5.341e-183	13	Proliferative Lymphocytes
GZMA	4.857e-180	0.78336	0.667	0.243	1.28e-175	13	Proliferative Lymphocytes
SLBP	6.192e-180	0.287163	0.349	0.068	1.632e-175	13	Proliferative Lymphocytes
SSRP1	6.586e-175	0.415897	0.575	0.177	1.736e-170	13	Proliferative Lymphocytes
KPNA2	9.477e-175	0.286465	0.278	0.046	2.498e-170	13	Proliferative Lymphocytes
PAICS	2.059e-173	0.25352	0.3	0.053	5.427e-169	13	Proliferative Lymphocytes
PTMA	2.838e-172	0.644263	0.923	0.647	7.48e-168	13	Proliferative Lymphocytes
ANP32B	1.305e-169	0.52662	0.719	0.3	3.439e-165	13	Proliferative Lymphocytes
HMGB1	5.407e-165	0.50691	0.73	0.309	1.425e-160	13	Proliferative Lymphocytes
TACC3	6.327e-164	0.345231	0.413	0.101	1.668e-159	13	Proliferative Lymphocytes
YWHAQ	7.528e-161	0.405808	0.594	0.2	1.985e-156	13	Proliferative Lymphocytes
HSP90AA1	4.402e-159	0.84103	0.925	0.673	1.16e-154	13	Proliferative Lymphocytes
RAD21	2.622e-157	0.564028	0.75	0.345	6.913e-153	13	Proliferative Lymphocytes
CACYBP	2.953e-157	0.352649	0.455	0.123	7.783e-153	13	Proliferative Lymphocytes
CKAP5	1.964e-156	0.333105	0.406	0.1	5.177e-152	13	Proliferative Lymphocytes
RAN	1.163e-154	0.429341	0.585	0.201	3.066e-150	13	Proliferative Lymphocytes
MSH6	2.999e-153	0.280267	0.334	0.071	7.904e-149	13	Proliferative Lymphocytes
HIST1H1C	3.528e-151	0.441173	0.465	0.134	9.3e-147	13	Proliferative Lymphocytes
IDH2	3.833e-151	0.376667	0.512	0.157	1.01e-146	13	Proliferative Lymphocytes
TOPBP1	1.447e-150	0.367478	0.468	0.133	3.814e-146	13	Proliferative Lymphocytes
SMC3	3.332e-150	0.406568	0.578	0.196	8.785e-146	13	Proliferative Lymphocytes
HNRNPF	3.601e-147	0.398786	0.64	0.24	9.492e-143	13	Proliferative Lymphocytes
PRKDC	1.093e-144	0.46646	0.654	0.258	2.882e-140	13	Proliferative Lymphocytes
HNRNPAB	2.614e-144	0.370724	0.508	0.16	6.89e-140	13	Proliferative Lymphocytes
HSPH1	8.445e-144	0.471728	0.475	0.146	2.226e-139	13	Proliferative Lymphocytes
HSPA8	8.295e-142	0.688394	0.825	0.483	2.187e-137	13	Proliferative Lymphocytes
LBR	1.525e-141	0.447582	0.603	0.23	4.02e-137	13	Proliferative Lymphocytes
SUPT16H	3.655e-140	0.418559	0.595	0.221	9.635e-136	13	Proliferative Lymphocytes
SH2D1A	5.889e-139	0.283899	0.369	0.09	1.552e-134	13	Proliferative Lymphocytes
RBBP7	1.125e-132	0.356533	0.496	0.161	2.965e-128	13	Proliferative Lymphocytes
HSPD1	2.362e-131	0.484268	0.527	0.186	6.226e-127	13	Proliferative Lymphocytes
PARP1	6.944e-131	0.413104	0.621	0.245	1.831e-126	13	Proliferative Lymphocytes
SLC25A5	1.025e-130	0.351561	0.524	0.179	2.702e-126	13	Proliferative Lymphocytes
CRIP1	1.595e-126	0.41813	0.613	0.24	4.204e-122	13	Proliferative Lymphocytes
SET	1.909e-126	0.4645	0.77	0.401	5.033e-122	13	Proliferative Lymphocytes
ACTB	4.526e-122	0.554006	0.981	0.794	1.193e-117	13	Proliferative Lymphocytes
TUBA1A	2.357e-121	0.414876	0.605	0.244	6.213e-117	13	Proliferative Lymphocytes
SMC1A	1.072e-120	0.37744	0.544	0.201	2.827e-116	13	Proliferative Lymphocytes
PFN1	1.636e-118	0.476627	0.772	0.421	4.314e-114	13	Proliferative Lymphocytes
SEPT11	3.891e-116	0.255814	0.339	0.088	1.026e-111	13	Proliferative Lymphocytes
STIP1	6.412e-114	0.340858	0.432	0.14	1.69e-109	13	Proliferative Lymphocytes
PPM1G	1.679e-113	0.354735	0.527	0.197	4.427e-109	13	Proliferative Lymphocytes
BAZ1B	8.924e-112	0.412685	0.641	0.288	2.352e-107	13	Proliferative Lymphocytes
ACTG1	2.701e-111	0.625964	0.918	0.729	7.119e-107	13	Proliferative Lymphocytes
HNRNPR	2.756e-111	0.385065	0.683	0.318	7.265e-107	13	Proliferative Lymphocytes
HNRNPD	3.943e-109	0.424084	0.746	0.398	1.039e-104	13	Proliferative Lymphocytes
GZMB	9.451e-109	0.865062	0.558	0.238	2.491e-104	13	Proliferative Lymphocytes
LDHA	1e-105	0.474308	0.697	0.356	2.637e-101	13	Proliferative Lymphocytes
CCT2	2.792e-105	0.316115	0.472	0.168	7.359e-101	13	Proliferative Lymphocytes
CALM3	1.511e-104	0.324202	0.535	0.209	3.984e-100	13	Proliferative Lymphocytes
PSMB8	3.143e-100	0.379483	0.637	0.303	8.2853e-96	13	Proliferative Lymphocytes
CALM1	3.743e-99	0.442879	0.93	0.697	9.8671e-95	13	Proliferative Lymphocytes
IL32	3.8326e-98	0.385548	0.529	0.213	1.0103e-93	13	Proliferative Lymphocytes
PSMC3	6.3036e-98	0.260024	0.402	0.131	1.6617e-93	13	Proliferative Lymphocytes
HNRNPA3	1.0182e-97	0.392372	0.697	0.366	2.684e-93	13	Proliferative Lymphocytes
HN1	3.3205e-97	0.257655	0.366	0.114	8.7532e-93	13	Proliferative Lymphocytes
GAPDH	1.3515e-94	0.383332	0.663	0.321	3.5626e-90	13	Proliferative Lymphocytes
CDC25B	1.56e-94	0.307849	0.459	0.169	4.1124e-90	13	Proliferative Lymphocytes
XRCC5	1.7654e-93	0.390041	0.723	0.401	4.6539e-89	13	Proliferative Lymphocytes
HIST1H1E	1.343e-91	0.485198	0.582	0.273	3.5402e-87	13	Proliferative Lymphocytes
DDX39A	4.3664e-91	0.253864	0.37	0.12	1.151e-86	13	Proliferative Lymphocytes
LDHB	3.4162e-90	0.377846	0.659	0.326	9.0054e-86	13	Proliferative Lymphocytes
SPTBN1	5.7447e-90	0.446497	0.686	0.348	1.5144e-85	13	Proliferative Lymphocytes
CCT3	1.8968e-89	0.347556	0.551	0.244	5.0002e-85	13	Proliferative Lymphocytes
SPN	5.4338e-89	0.391468	0.729	0.382	1.4324e-84	13	Proliferative Lymphocytes
RCC2	7.6155e-89	0.260974	0.387	0.132	2.0075e-84	13	Proliferative Lymphocytes
[truncated: 2,583 more rows]

## Sheet: He
AT1	HOPX, EMP2, AGER
AT2	HOPX, ABCA3, ALOX15B, FGG, LRRK2, NAPSA, PGC, ROS1, SFTA2, SFTPA1, SFTPA2, SFTPB, SFTPC, SFTPD
Monocytes & Neutrophil	APOBEC3A, S100A12, LILRA5, S100A8, CD14, IL1B
Macrophage	FCGR1A, FCGR2A, APOE, APOC1, FCGR3A, TREM2, CD68, MRC1
NK&T	CD3D, CD3E, NKG7, CD8A, KLRD1
B	CD79A, CD79B, MS4A1
Club	CXCL6, MUC5B, MSMB, SCGB1A1, BPIFB1, SCGB3A1, TSPAN8
Cilliated	SLC7A2, SYT5, VSTM2L, ERICH3, ATP12A,POMT2, FGF14, CENPM, RGS22, RRAD, C9orf135, MS4A8, TPPP3
Endothelial	VWF, KDR

## Sheet: Zhang
Naive T	CD3D, CD3E, CD3G, CCR7, TCF7, LEF1
Activated T	GZMA, PRF1, GNLY
MAIT	GZMK, GZMA, PRF1, SLC4A10, TRAV1-2
gd T	GZMA, PRF1, GNLY, TRGV9, TRDV2
Pro T	MKI67, PCNA
NK	TYROBP, KLRF1
B	CD79A, MS4A1
plasma	CD79A, MZB1
CD14 monocytes	LYZ, CD14
CD16 monocytes	LYZ, FCGR3A
mDC	CD1C, FCER1A
pDC	LILRA4, CLEC4C
Platelet	PPBP, GP9
HSC	CYTL1, GATA2
